# Supplementary material for: Human antibody signatures towards the Chlamydia trachomatis major outer membrane protein after natural infection and vaccination
Source: eBioMedicine. 2024 May 13;104:105140. doi: 10.1016/j.ebiom.2024.105140 (PMC11108849; doi:10.1016/j.ebiom.2024.105140)
Supplement: Supplemental Table S2 [file mmc2.xlsx]

## Sheet: Description
Peptide array analysis
The array consisted of triplicates of immobilized 15mer peptides overlapping by 14 amino acids
The peptides synthesized based on sequences of CT MOMP proteins from SvD/UW-3/CX (Genbank ID AAC68276.1), SvE Bour (CAA36791.1),
SvF (CAA36299.1) and SvG (BAO53911.1)
Slides were incubated with human antibody samples and Alexa Fluor 647 labeled secondary anti–human IgG
Then slides were scanned with a high-resolution scanner at 635 nm and data reported as arbitrary fluorescence units
10% of maximum intensity signal was used as cut-off for a positive response
The mean of triplicate values was determined, if the coefficient of variation was larger than 0.5, only the 2 closest values were used
The mean fluorescence intensity value for each peptide and each sample is shown for the MOMP SvD and SvE arrays (infected) and CTH522 (vaccinated)

## Sheet: Infected SvD MOMP
Peptide	Peptide no	Domain	D1	D2	D3	D4	D5	E1	E2	E3	E4	E5	Control
MKKLLKSVLVFAALS	1		2176.33	2758.33	2745.33	327.667	389	2191.33	2793	2383.67	2124.67	1647	1957.67
KKLLKSVLVFAALSS	2		2012.67	2558.33	2684.67	418.667	415.667	2140.33	2357	2108.33	2286	1714	1952.67
KLLKSVLVFAALSSA	3		1867.67	2056.67	2451	479.333	429	1988.67	2333.33	1988	1957	1445.67	1853.67
LLKSVLVFAALSSAS	4		1686	2233	2404	344.333	423.333	1925	2404.67	1784	1836.33	1503.33	1662.67
LKSVLVFAALSSASS	5		1555	2113.67	2564	419.333	473.333	2070.67	1862.67	1630.67	2056.67	1323	1850
KSVLVFAALSSASSL	6		1890.33	2289.67	2935	737	492.667	2319.67	1792.67	1957	2085.33	1411.33	2208
SVLVFAALSSASSLQ	7		1824.33	2222.33	2847	1029	926.667	2282	1885	1884	2197.67	1322.67	2005.33
VLVFAALSSASSLQA	8		1933.67	2310.33	2660	665.667	636.667	2141	1880	2004	2207	1482.67	2039
LVFAALSSASSLQAL	9		1736.33	2208	2537.33	1644.33	1420.67	2232	1750	1761.33	1770.33	1339.33	3623
VFAALSSASSLQALP	10		1778	1863	2308.67	494.667	518.333	1894	1413.67	1849	1651	1217	1760.67
FAALSSASSLQALPV	11		2065.67	2108	2741.67	349	380.667	1910.67	1599.67	2085.33	1977	1389	2009
AALSSASSLQALPVG	12		1524.67	1586.67	2292	319.333	339.5	1447.33	1083	1470.67	1804.67	964.667	1382.67
ALSSASSLQALPVGN	13		1650.33	1656.67	2137.67	208	350	1309	1112	1571.67	1700	981.667	1620.33
LSSASSLQALPVGNP	14		1386.33	1242.33	2025	219.667	357.667	1315	915	1285.67	1494	892.333	1360
SSASSLQALPVGNPA	15		1195.67	1276.67	1913	468.333	442.333	2067.33	910.333	1111.67	1069.33	774	1138
SASSLQALPVGNPAE	16		1441.67	1371.33	2184.33	293	405	1374.67	961.333	1289.67	1245.67	870.333	1183.67
ASSLQALPVGNPAEP	17		1252.67	1273.67	2074	448.667	393	1227.33	837	4174.67	1464.67	825.667	1211
SSLQALPVGNPAEPS	18		1137	1198.67	1971.67	321.333	415.667	1031.67	1057.33	4233.33	1020.33	740	1187.33
SLQALPVGNPAEPSL	19		1722	1551.67	2388.33	357.333	414.333	1502.33	1012	1658.33	1537.67	1061.33	1432.33
LQALPVGNPAEPSLM	20		1697.67	1164.33	1972	394.333	498.667	992.333	799	1124	1020.67	760.333	1196
QALPVGNPAEPSLMI	21		1250.33	1228.33	2052	445	443.667	1370.67	902	1169.33	1391	7381.33	1634.67
ALPVGNPAEPSLMID	22		1974	1761.33	2453.67	619.667	488.667	1660.33	1240	1813	2270	1691	1534.33
LPVGNPAEPSLMIDG	23		1823.67	1673.33	2605	1368	567	1299.33	1081.67	1789	1829.67	1501.33	1242
PVGNPAEPSLMIDGI	24		2313.33	2335.67	3024.67	530.333	475.333	2049	1464.67	2150.33	2486.67	1677.33	1510
VGNPAEPSLMIDGIL	25		2456.67	2978	3939	954.667	481.333	2566.67	1525.67	2467.33	2477.67	1671.33	2149
GNPAEPSLMIDGILW	26		2286	2965	3650	1130	961.333	2757.33	1927.33	2584.67	2414	1611.67	2409
NPAEPSLMIDGILWE	27		1517	1622.67	2378.33	778.667	546.333	1998.67	1516	1582.33	2204	1226.33	1782.33
PAEPSLMIDGILWEG	28		2010	1965	2964.33	1305	558.333	2572.33	1901.33	1959	2389	1690	2323.67
AEPSLMIDGILWEGF	29		1676.67	2261	2810.67	1221.67	810	2168.67	1502	1732	2429.67	1894.33	2102.33
EPSLMIDGILWEGFG	30		1561.67	1652	2854.33	1056	480.5	1839	1330	1738.33	1505.33	1330	1833
PSLMIDGILWEGFGG	31		1638.67	2424	3890	2122.33	811	2610.33	2202	1927.67	1929	1440.67	2165.33
SLMIDGILWEGFGGD	32		1563.33	2195.33	3605	1187	1527.33	2848	1458.33	1770.67	2160.67	1654	2225
LMIDGILWEGFGGDP	33		1960	2433.67	2970	842.667	511.5	2408.67	1790.33	2216.33	2266.33	1439	2044
MIDGILWEGFGGDPC	34		1727.33	1703.67	3273.33	1059.33	1814.67	1789.67	1397	1639	2113.33	1118.67	2032.67
IDGILWEGFGGDPCD	35		1648	2120.5	3013.5	868.333	1603	2364.67	1861.17	1639.67	2197	1173.83	2969.17
DGILWEGFGGDPCDP	36		2468.83	3361.5	6211.83	624	1910	3371.83	2591.17	5578	2701.33	1838.83	3852.33
GILWEGFGGDPCDPC	37		1949.5	2483.33	5071.83	1681.33	3173	2624.67	2625	3362.5	3934.5	1347	3966.5
ILWEGFGGDPCDPCA	38		1759.33	2092.33	4253.83	1249.33	2291	2346.33	1958.5	2740.5	2491.17	1214.17	3535.67
LWEGFGGDPCDPCAT	39		2282.67	2686.5	4631.33	909	1376	3694.5	2102	3926.5	2155.33	1398.33	3477
WEGFGGDPCDPCATW	40		3476.83	4786.83	6357.17	4301.33	6073.67	5764	4275.5	5374	3282.5	2164	5120.33
EGFGGDPCDPCATWC	41		3709.33	4248.5	5589	2008.33	3474.33	5346	4292.67	5759.17	3400.33	2245.33	4677.83
GFGGDPCDPCATWCD	42		3881.83	4593.5	7185.5	1382.67	2220.67	5431	4178.17	6688.67	4205.5	2259	5321.17
FGGDPCDPCATWCDA	43		3775.17	4347.33	6355	925.333	1707	5434	4137.17	6219.67	3592.83	2121.33	4881.33
GGDPCDPCATWCDAI	44		3302.5	3740.67	4027.67	1105.33	924.667	4943.83	3403.17	3607.33	2101.17	1619.67	4268.33
GDPCDPCATWCDAIS	45		3155.83	3476.67	3477.17	664.667	813.333	3776.5	3129.67	3360	2149.83	1645.17	3717.5
DPCDPCATWCDAISM	46		2590	2904.67	3212.5	382	520	3111	2455.5	2774.5	2055.67	1490.67	3144.5
PCDPCATWCDAISMR	47		1285.17	1839.17	2282.67	482.333	462	1435.67	1101.5	1248.67	2108.5	938	2228.67
CDPCATWCDAISMRV	48		1652.5	2230	2351.17	443.667	474	1815	1559.17	1550.67	1871	1111	2266.67
DPCATWCDAISMRVG	49		1147.67	1791.5	1985.33	491.333	480.667	1479.17	1092	1161.17	1822.17	825.5	1977.5
PCATWCDAISMRVGY	50		1527	2041	2859.33	1786	1236.67	1791	1467.17	1519.83	2232.67	1247	2696.83
CATWCDAISMRVGYY	51		1887.83	2586.17	3124.5	3026	1908	2925	1947.67	1935	1764.83	1274.5	3156.83
ATWCDAISMRVGYYG	52		1774.83	2457.83	3073.67	3009.67	2210.33	2416.33	2043.83	1916.5	2244.67	1385	2944.33
TWCDAISMRVGYYGD	53		1962.33	2412	3298	2016	1584.33	2776.17	2110.83	2057.33	2272.33	1478.83	2978.67
WCDAISMRVGYYGDF	54		2143.17	3264.5	3595.17	4370	3649	4141.5	2811.83	2580.5	2547.83	2257.83	3451.33
CDAISMRVGYYGDFV	55		2155	3136.67	3817	756.667	2567.33	3513.83	2481	2360.67	2744.5	1831.17	3732.17
DAISMRVGYYGDFVF	56		1912.17	2935.5	4128.33	8017.67	5133.33	3792.17	2401.17	1830	2325.67	2114.33	3075.5
AISMRVGYYGDFVFD	57		3362.33	5675.67	5560	6120.67	5321	4192.83	4649.67	4196.5	4076.33	3189	3852.33
ISMRVGYYGDFVFDR	58		4352	7697.67	8518.5	5492	4422.67	10453.2	5918.33	5288.33	6247.67	5062	8469.67
SMRVGYYGDFVFDRV	59		4274.5	7886.17	8503.33	5606	3819	10230	5709.17	5210.33	6050	5051.67	8119.33
MRVGYYGDFVFDRVL	60		3586.5	5196.33	5914.5	7218.67	5345.33	8431	5232.33	4341.67	3119.83	3308.33	6549.5
RVGYYGDFVFDRVLK	61		5847.17	10120.7	11595.3	10453.3	6293.67	13703.8	8243	7129	8728.17	7498.67	11968.7
VGYYGDFVFDRVLKT	62		3211.67	4969.33	5195.33	10827	7840.33	6746.67	4480.83	3767.33	3955.67	2930	6161.5
GYYGDFVFDRVLKTD	63		2100.83	2705.33	3337	5410.67	4609.67	3753.83	2122.33	3384.33	2407.83	1611.33	3109.5
YYGDFVFDRVLKTDV	64		2171.5	2878.17	3501.67	5313.33	4755	3878.33	2339	2484.33	2572.17	1884.83	3218
YGDFVFDRVLKTDVN	65		2320	2611	3285.17	2323.67	2498.67	3101.17	2091.33	2455.17	2339.5	1661.83	2977.17
GDFVFDRVLKTDVNK	66		1744.17	2220.83	2468.67	1346	1744.33	2227.33	1358.33	1808.5	2014.5	1286	2420.5
DFVFDRVLKTDVNKE	67		1675.5	2038.33	2357.67	335	466	2209.5	1223.83	1795.17	1659.17	1046.33	2214.67
FVFDRVLKTDVNKEF	68		2711.33	4179.67	4796	3813	5297.33	4756.5	2614.83	3175	3637.17	2634.67	4050.83
VFDRVLKTDVNKEFQ	69		1802.67	2640.17	2798.33	1507.67	2370.33	2326.83	1489	1990.17	1991	4171.33	2666
FDRVLKTDVNKEFQM	70		1695.67	2121.83	2296	731	1693.33	1869.83	1116.83	2580.67	2653.67	1290.33	2363.5
DRVLKTDVNKEFQMG	71		1465	1948	2131	738.333	1623.67	1775.17	1022.5	2498.33	3936	1125.67	2284.33
RVLKTDVNKEFQMGA	72		777.167	1286	1558.33	756	1486	1218.17	638.5	927.333	1808.33	597.167	1521.67
VLKTDVNKEFQMGAK	73		598.833	1271.17	1464.67	745.667	1349	1171.67	4609.17	1049.17	1485.33	7684.83	1941.33
LKTDVNKEFQMGAKP	74		817.333	1807	1526.5	772.333	1102	825.167	6651	1169.17	1379.33	9302.33	1464.17
KTDVNKEFQMGAKPT	75		2364.5	1885.5	1590.33	478	466.333	969.667	6780.17	809.167	1120.5	8477.17	1320.5
TDVNKEFQMGAKPTT	76		2243.17	2295.17	1848.67	540.667	538	1335.83	7322.83	872.667	1172	9963.33	1477.5
DVNKEFQMGAKPTTD	77		2887.67	2447.83	2056.17	487	537	1633.67	6806.33	1345	1455.83	9199.67	1791
VNKEFQMGAKPTTDT	78		4442.17	1668.5	1461.67	487.667	439	1063.17	6534.17	665.333	1014.67	9600	1188.5
NKEFQMGAKPTTDTG	79		5292.17	1990.33	1624.17	510.667	456.667	1194	7021.33	830.833	1001.5	8579	1272.67
KEFQMGAKPTTDTGN	80		4682.83	1424.17	1562.5	693.333	538.333	1164.67	4340.83	764.333	912	8460.67	1367.17
EFQMGAKPTTDTGNS	81		5311.5	1808.33	1672	541.333	519.667	1491.5	5614.83	826.5	1119.33	7768.5	1333.67
FQMGAKPTTDTGNSA	82		4995.5	989.67	1262.5	684.333	479	999	885.333	706	792	508.333	1100.33
QMGAKPTTDTGNSAA	83		5303.5	1639	1527.83	557.667	463.333	1306.17	909	819.667	1039.33	691	1441.5
MGAKPTTDTGNSAAP	84		5301.67	1267.33	1509.17	482.5	482.667	1201.17	807.333	772.833	884.833	602.833	1270.33
GAKPTTDTGNSAAPS	85		4574.83	1682.5	1611.5	532.667	514.667	2549.83	1036.67	1263.17	2830.83	643	1409
AKPTTDTGNSAAPST	86	VD1	4093.83	1559.17	1540.67	571	434	1477.33	972.833	990.333	944.5	632.333	1289.5
KPTTDTGNSAAPSTL	87	VD1	3745.33	1723.5	1880.17	702.333	470.667	1611.33	1034.5	1145.33	1217.33	1688.83	1604
PTTDTGNSAAPSTLT	88	VD1	4032.5	1779.5	1904.67	929.667	462	2163.17	1163	1583.17	1304.83	849	1750.17
TTDTGNSAAPSTLTA	89	VD1	1418	1911	1943.17	574.333	451	1695.83	1281.5	1398.67	1301	891.167	1753.67
TDTGNSAAPSTLTAR	90	VD1	1378.17	1602.17	1823.83	414	453.333	1607.17	983.667	1080.83	1277.17	1224.5	1808.17
DTGNSAAPSTLTARE	91	VD1	1205.67	1873	1924.67	386	401.333	1909	1083.67	1208.17	1264.83	1168.33	1812.17
TGNSAAPSTLTAREN	92		1313.17	3661	1854.5	404	422.333	1939.83	1152.33	1235.17	1500.5	1068.67	1887.33
GNSAAPSTLTARENP	93		1120.5	1637	1749.67	484.667	449.333	1722.33	1055.83	1092	1390.83	1053.83	1898.67
NSAAPSTLTARENPA	94		1162.33	1735.67	1692.67	337.667	511	1568.67	1013.83	1135.33	1186.67	1016.5	1642.83
SAAPSTLTARENPAY	95		1440.83	1903.67	2332.33	374	372	1756.5	1102.5	24375.3	1867.17	1324	3914.83
AAPSTLTARENPAYG	96		1270.83	1688.5	2144.17	341.333	373	1888.83	1054	4143.17	1577.5	1196.67	2839.5
APSTLTARENPAYGR	97		1327.5	1847.83	2364.83	397.667	401.333	1902.17	1195.17	9634	2444.67	1321.83	2359.67
PSTLTARENPAYGRH	98		1600.67	2851.17	3298.5	397.333	452	1834.33	1286.67	12385.5	3633.83	1457.17	3368.17
STLTARENPAYGRHM	99		1479.67	2431	3177	282.333	318.333	3176	956	11323.7	2995.67	1213.33	1968
TLTARENPAYGRHMQ	100		1115.67	1519	3118.33	223.333	334	1170.67	920.333	11684.7	3272	956.667	1996
LTARENPAYGRHMQD	101		1786.33	2253.67	3601	318.667	390	1682.33	1064	11399.3	2336.33	1947.33	1667
TARENPAYGRHMQDA	102		1416	1847.67	2837.33	413	443.667	1488.33	936.667	10492.7	2618	629.333	1424
ARENPAYGRHMQDAE	103		1991	2684.67	4112.67	311.667	704.667	1721	1300	10983.3	2746.67	1345.33	2704.33
RENPAYGRHMQDAEM	104		2348	1748.67	3692.33	306	419.667	1503.67	1144.33	14163	1907.33	992.667	1547.33
ENPAYGRHMQDAEMF	105		2877.33	2285.67	4813.67	7596.33	466	2473.67	2772.67	3188.33	4217	2654.67	2322
NPAYGRHMQDAEMFT	106		1942	2228.67	3607	529.667	1050	1792.67	1374.33	2132	3174.33	1589	1803.33
PAYGRHMQDAEMFTN	107		2041.67	2116	4012.33	406	492.667	1832.33	1416	2062.33	2921	1538.67	1746
AYGRHMQDAEMFTNA	108		1874.33	1932.33	3426.33	394.667	446	1623.67	7380	1827.33	2686	1653.33	1621.67
YGRHMQDAEMFTNAA	109		1867	1944	3396.33	343.667	465.333	1551.33	1446.67	5897.33	2208.33	1412.33	1717
GRHMQDAEMFTNAAC	110		1130.67	1307.67	2531	364.333	858.5	1039	910	3261	2959.67	1013	1426
RHMQDAEMFTNAACM	111		947	1264.67	2253	318	444	1220.33	868.333	892.333	2522.33	855	1452
HMQDAEMFTNAACMA	112		2512.33	2888.33	3737	335.667	444.333	1531.67	2196.33	2696.67	2672	1988.67	1530
MQDAEMFTNAACMAL	113		1645.33	1770	2525.33	296.333	449	1328	1363.33	1485.33	1794	981.333	1351.67
QDAEMFTNAACMALN	114		1632.67	1716.33	2519.67	252.667	662	1290	1255.33	1578	1798.67	970.667	1265.67
DAEMFTNAACMALNI	115		1730.33	2225	2705.33	302	427	2126.67	2123	1855.67	1904.33	1233.67	1810.33
AEMFTNAACMALNIW	116		1645	2150	2682.33	718.667	541.667	1636	1887.67	1798	2054.67	1402.33	1829.33
EMFTNAACMALNIWD	117		1490	2123.67	3496	684	671	2300	2046.67	1836.67	1907	957.667	2194.33
MFTNAACMALNIWDR	118		1646.33	2188	3279.67	535.667	466.333	1860.67	1907.33	1848.33	2205	1085.67	1778
FTNAACMALNIWDRF	119		1488	2094.67	3259.67	2005.33	2295.33	1907	1722.67	1451.33	2214.67	1489.33	1916.67
TNAACMALNIWDRFD	120		1635.33	1256.67	2964	1140.67	1320	2002.67	1498.67	1708.67	2295.33	1480.33	1950.33
NAACMALNIWDRFDV	121		1629	2410.33	3416.67	1975.33	2177	1704.33	1591	1788.67	2397.67	1279.33	2258.67
AACMALNIWDRFDVF	122		1661.67	2435.67	3227	3439.33	730.5	2469	1632.67	1735.33	2435.67	1447.67	2627
ACMALNIWDRFDVFC	123		1334.67	1654.67	3879	10317.3	8226	4167.67	2361	1557.33	4300	735	3682.67
CMALNIWDRFDVFCT	124		3595.67	5063.67	4470.67	9435.33	7495	5819	4658	5175.67	5106.33	1984.67	5530.67
MALNIWDRFDVFCTL	125		1939.67	2822	3703.67	6055.33	5056	2579.67	2416	2254.33	2606	1769.33	2355.67
ALNIWDRFDVFCTLG	126		1905.67	2810	3771.33	10185.3	8375.67	2983.67	2215	2144.33	2220.33	1609.33	2867
LNIWDRFDVFCTLGA	127		2000.33	2469.67	3748.33	11868.7	8426.33	3635	1984.33	2186.67	2262.67	1705.67	3134
NIWDRFDVFCTLGAT	128		1863.33	2594	3715.33	8111.67	6686.33	3006.67	2251.33	2156	2337	1353.33	2859.33
IWDRFDVFCTLGATS	129		2094.67	2863	4000	7824.33	6337	3389.67	2292.33	2220.67	2236.67	1468.67	2703.67
WDRFDVFCTLGATSG	130		2335	2915.67	3650	8668.33	7311.67	3495	2754	2667.67	2608.33	2126.67	3256.33
DRFDVFCTLGATSGY	131		2181.33	2571.67	3529.33	7089.67	5747	3061	2021	2335.33	2204.33	1426	2899.67
RFDVFCTLGATSGYL	132		2292.67	3093.67	4202	5199.67	4224.33	3406.33	2381	2567.67	2695.67	2083	3234
FDVFCTLGATSGYLK	133		2481	3268	4634.67	25373.7	7627	4145.67	2391	2918	2902.67	2468.33	4071
DVFCTLGATSGYLKG	134		2346.33	3013.67	4628.33	4182.33	6267	3082	2495.33	2786	3208	2156.67	3509.33
VFCTLGATSGYLKGN	135		2675.33	3612	4598.33	1097.33	1314	3310	2361.67	3101.67	3106	2347	3210.67
FCTLGATSGYLKGNS	136		1598.33	1464.33	2700	455.667	654.333	1095	1366	1710	1995.67	1200.67	1681.67
CTLGATSGYLKGNSA	137		1011.67	1188.67	1908.67	259.333	413	737.333	851	994.667	1216.67	588	1281.33
TLGATSGYLKGNSAS	138		994	1035.67	1808.67	333.333	458.333	1030	1227.67	864.667	938	680	1270.33
LGATSGYLKGNSASF	139		2069.67	2153.33	3467.67	792.333	807	2004.33	1716.67	2214	2839	1837	2428.33
GATSGYLKGNSASFN	140		1391.67	1454	2760	550.333	512.667	1602.67	1180	1585.67	2255	1117	1898.67
ATSGYLKGNSASFNL	141		1693.33	2801.33	3888	621	476.333	2191	2244.33	1731.67	2788.67	1844	3204.67
TSGYLKGNSASFNLV	142		2594.67	3067.67	3963.67	19955.7	1431.67	2921.33	2720.67	2865.67	3101.67	1671	3875
SGYLKGNSASFNLVG	143		2109.67	2382.67	3404.33	925.667	1069.33	2457.33	2259.67	2420.33	2825.33	1630.67	2998
GYLKGNSASFNLVGL	144		3089	4046.67	5804.67	4021.67	2909.67	5524	3854	3518	3866.67	3336	5351
YLKGNSASFNLVGLF	145		1677.67	2074	2683.67	4127	2237.67	2076.67	1857.33	1742.67	2024.67	1392.33	1902
LKGNSASFNLVGLFG	146		1905.33	2188.33	3281.67	5329.33	3757.33	2566.33	2103.33	1984.67	2237.67	1589.67	2181.67
KGNSASFNLVGLFGD	147		1782.67	2269.67	2741.33	6578.67	5240.67	2062.33	1931.33	1873	2160.67	1394.33	1941.67
GNSASFNLVGLFGDN	148		2028.33	2402	2872.67	1729.67	1594.33	2329.67	2119.33	2054	2089.67	1423.33	2125.33
NSASFNLVGLFGDNE	149		1883.33	2033.33	2748	1360	1102.67	2213.33	1578	1944.67	2073.67	1441	2061.33
SASFNLVGLFGDNEN	150		1745.67	2118.33	2641	971	952.333	2134.67	2150.33	1929.33	1846	1311	1764.67
ASFNLVGLFGDNENQ	151		1684.67	1924.67	2411	853.667	512.667	1808.33	1805.33	1827	2014	1216.67	1670.67
SFNLVGLFGDNENQK	152		1743.67	2248.33	2634.33	447.333	471.667	1725.67	1610	1806	2048	1286	1735.67
FNLVGLFGDNENQKT	153		1910.83	2447.83	2353.83	558.333	475.667	2534	1725.5	1891.17	1857.17	1150.17	2415.67
NLVGLFGDNENQKTV	154		1644.67	1834.33	2056	530.333	481.667	2021	1259	1599.5	1549.5	903.333	2323.33
LVGLFGDNENQKTVK	155		2835.83	2557	2505.17	467	546.667	2125.33	5363.33	1807.17	2263.17	1159.5	2578.67
VGLFGDNENQKTVKA	156		1138.33	1982.5	2004.17	380.333	463.667	1559	6585.83	1271.67	1442	863.333	1996.5
GLFGDNENQKTVKAE	157		1541.83	2057.33	2122.17	418.333	465	8860.17	7153	1514.5	1576.83	1026.33	2149
LFGDNENQKTVKAES	158		1477.33	1948.67	2016.83	382.333	470.333	1958.33	9704	1571.67	1449	904.667	2133.83
FGDNENQKTVKAESV	159		1935.17	2302.5	2366.17	433	494	2442.17	5027.67	1958.33	2145.67	1166.33	2556.17
GDNENQKTVKAESVP	160		1786.33	1914.5	2123.5	444	492.333	1990.17	4186.5	1916.33	1840.5	1223.33	2358.17
DNENQKTVKAESVPN	161	VD2	1943.33	2524.5	2335.83	396	445.667	2377.17	4121.5	1957.5	1974.83	1115.17	2494.5
NENQKTVKAESVPNM	162	VD2	1387	2302.83	2030.67	407	441	1852.17	1364.83	1494	1328	950.167	1998.33
ENQKTVKAESVPNMS	163	VD2	1383.83	2043.83	1958.67	280.333	442	2015.67	1431.5	1503.17	1356.33	911	2054.17
NQKTVKAESVPNMSF	164	VD2	1440.67	1686.67	1937.17	324.333	491.667	1964.5	1023.67	1370.17	1727.83	1019.67	1949.83
QKTVKAESVPNMSFD	165	VD2	1631.83	2107.17	2128.17	324	414.667	1962.33	1064.67	1568.17	1913.83	1250.5	1963.83
KTVKAESVPNMSFDQ	166	VD2	1321.33	1944.33	1993.17	391	425.667	1841.67	840.5	1048	1294.17	883.667	1610
TVKAESVPNMSFDQS	167	VD2	2693.67	2437.67	6455.5	367.667	6447.33	1843	9278.83	4105.67	1555.17	10120	2198
VKAESVPNMSFDQSV	168		1963.33	2464	2492	378.333	473	1948.17	1653.5	2122.83	2194.83	1405.17	2448.83
KAESVPNMSFDQSVV	169		1914.17	1916	2222.17	393.333	465	2335	1568	2054.67	2147.33	1180.67	2432.33
AESVPNMSFDQSVVE	170		1598.83	2402.83	2555	416	435.667	2629.67	1546	1666.5	1646.67	1099	2545.83
ESVPNMSFDQSVVEL	171		2014.83	2390.67	2436.5	521	469.333	2937.5	2090.83	1999.17	1878.33	1381.5	2683.5
SVPNMSFDQSVVELY	172		1737.67	2524.17	2620.83	16076	1686	3510.33	1893.67	1778.5	2001.83	1259.33	2952
VPNMSFDQSVVELYT	173		1637.33	2572	2825.33	754.667	654.333	3192.67	1603.5	1788.83	1940.83	1257.83	2572
PNMSFDQSVVELYTD	174		1570.5	2976.33	2607.67	674.333	580.333	2893.17	1550	1606.17	2487.83	1190	2721.33
NMSFDQSVVELYTDT	175		1594.17	1966.17	2418.17	630.667	545.333	2721.67	1461.5	1623.5	1718	1031.33	2742.5
MSFDQSVVELYTDTT	176		1651.83	2168	3021	677.333	522	2672.67	1513.83	1703.33	1850.83	1149.5	2599.5
SFDQSVVELYTDTTF	177		1737.83	2436.5	2612.67	1404.67	1589.33	2918.67	1465.17	1774.17	2051.33	1134.33	2478.17
FDQSVVELYTDTTFA	178		1892.5	2547.33	3183.67	1134.67	1873	3064.67	1813.83	1957.33	2046.17	1224.33	2528.33
DQSVVELYTDTTFAW	179		1768	2608.33	2646.33	5471.33	39110.7	2859.67	1698.83	1794	1857.67	1058.17	2675.5
QSVVELYTDTTFAWS	180		1657	2493.33	2892.17	7237.33	27256	2678.5	1795.67	1696.17	2122.67	1337.17	2585.83
SVVELYTDTTFAWSV	181		2759.17	3614.33	3528.67	6974	21686.7	7165.83	4158.67	3197.5	3350.67	2464.67	6304.67
VVELYTDTTFAWSVG	182		2681.83	3659.67	3078.33	7335	9334.67	5713.83	5232.67	3443.83	3688.33	2701	5797.83
VELYTDTTFAWSVGA	183		2668.67	3770.83	3655.17	5624	39227	5561.33	4091	3444.17	3316.67	2575.33	5020.33
ELYTDTTFAWSVGAR	184		2141.83	3243	3439	1897.67	2120.67	3377.33	2027.67	2391	2422.67	1572.17	3146
LYTDTTFAWSVGARA	185		2335.67	3199.83	3185.83	1308.67	1281.67	3422.17	2217.5	2654.67	2350	1595.33	2810.83
YTDTTFAWSVGARAA	186		1973.83	4242.67	3094.33	951.667	964	2961.67	1886.5	2271.5	2263.67	1475	3024.67
TDTTFAWSVGARAAL	187		1928.5	3164	2740	770.667	680.667	2696.17	1701.67	1929	2099.17	1331	2703.83
DTTFAWSVGARAALW	188		2345.33	3550.67	3666.67	2242.33	1634	3787	2577	2665.17	2518.83	1718.67	3503.83
TTFAWSVGARAALWE	189		2225.17	3499.17	3268.83	2711	1967.67	3947.67	2252.83	4684.83	2308.67	1654.17	3521.5
TFAWSVGARAALWEC	190		2377	3520	4160.33	2868	2120.67	4136.33	2958.83	2857.17	3059.83	2042	4721.83
FAWSVGARAALWECG	191		2734.33	3988	4440	3253.67	3085.33	4575.5	3455	3323.67	3312.67	2078.83	4958.83
AWSVGARAALWECGC	192		2586.5	3611.5	3928.17	5334.67	4685.67	3590.5	3092.17	3317.83	3292.83	1761	4913.17
WSVGARAALWECGCA	193		2594	4083.33	4285	3686.67	2175	3733.5	3038	3497.17	3257	1943.17	5218.67
SVGARAALWECGCAT	194		2187.33	3331	3145.33	3174	1500.67	2424.83	2270	2761.67	2300.5	1284.83	3946.33
VGARAALWECGCATL	195		2108.33	4202.67	3778.83	3574.33	4869	3751.67	8000	2683	2070.5	1495.83	3798.83
GARAALWECGCATLG	196		2150.17	2801	3237.33	1401.67	1214.67	3248.67	2459.67	2607.67	2416.5	1552.33	4090.17
ARAALWECGCATLGA	197		2150.83	2821	3049.17	2225.33	1031.33	3098.83	2421.83	2533.67	2288	1305.83	3763
RAALWECGCATLGAS	198		1871.33	2512.17	2915.67	2035	1474.33	2545.67	1874.33	2257	1891.33	1282.67	3368.67
AALWECGCATLGASF	199		2157.83	2610.83	3145	2441	5660.67	3520.5	2721.5	2579	2390.33	1550.67	4007.33
ALWECGCATLGASFQ	200		2068.67	2668.17	2975.17	1369.33	2329.67	2785.33	2196.5	2349.5	2106.83	1348.83	3264.67
LWECGCATLGASFQY	201		2268.17	2726.83	3393	5717	8363.33	3467	2343.33	2523.5	2478.5	1705.67	3546.83
WECGCATLGASFQYA	202		2607.33	3626.17	3753.67	5525	10459.3	4140.17	2782.67	3134.17	3118.33	1996.17	4207.83
ECGCATLGASFQYAQ	203		1969.17	3352.33	3034.67	2488.67	3113.67	3161.33	2467.67	2228.17	2278.83	1553.67	3105.83
CGCATLGASFQYAQS	204		2315	2944.17	3637.67	3764.67	5378	3856	2376.17	4298.83	3033.33	2382.5	4291.83
GCATLGASFQYAQSK	205		2114.83	2553.33	3407.83	2385	2652.67	3686.67	3118.17	2430	3302.83	2480.5	4236.33
CATLGASFQYAQSKP	206		2279.17	2879	3256.33	2405.67	2526	3538.83	2723.33	2718.33	3521.17	2753.67	4422.67
ATLGASFQYAQSKPK	207		1605	2089.33	4155.5	1270	4229.33	2798.83	2372.83	2014.83	2277.5	1882	4392.17
TLGASFQYAQSKPKV	208		957	1389.33	2026.67	746	899.667	1226.83	1460.5	1221.5	1726.67	989.833	2718.83
LGASFQYAQSKPKVE	209		789.167	782.5	1090.83	672	457	5058.67	583.833	691.667	722.833	615.5	985.17
GASFQYAQSKPKVEE	210		1048.5	1232.67	1748.17	280.667	455	1069.5	783.5	994.333	1294.83	833.5	1369.33
ASFQYAQSKPKVEEL	211		2222	3187.33	2685.17	1343.33	473	1781.33	1025.83	3489.83	2062.83	1482.67	2349
SFQYAQSKPKVEELN	212		2020.17	2567.67	2770.67	635.667	459.333	2083.5	1187.33	2222.33	2437	1433.33	2539.67
FQYAQSKPKVEELNV	213		1642	2283.67	2619.33	472.667	459	2535.17	1079.83	1802.67	2262.83	1545	2478.83
QYAQSKPKVEELNVL	214		1708.5	2699	2522.83	4579.67	466.667	2499	1507	1902	1763.5	1160.67	2602.17
YAQSKPKVEELNVLC	215		1567.83	2296.67	2586	863	3028.5	1756.5	1234.33	1673.67	1881.17	1012.5	2300.33
AQSKPKVEELNVLCN	216		1565	2171.5	2556.33	416	787.667	1893.83	1288.33	1614.5	1858.33	1096.17	2444.17
QSKPKVEELNVLCNA	217		1985.33	2726.67	2670.17	425.333	464.667	2866.5	1773.83	2182.33	2132.17	1203	2838.33
SKPKVEELNVLCNAA	218		1823.83	2448.33	2526.5	373.667	491	2566	1524	1960.33	1607.67	1150.33	2450.33
KPKVEELNVLCNAAE	219		1826.67	2409	2518.67	347.667	496	2259.17	1554	1865.17	1950.83	1169.67	2440.83
PKVEELNVLCNAAEF	220		1777.83	2475.67	2713.67	544.333	1116.67	2143.17	1779.33	1913.17	1978.83	1169.17	2601.5
KVEELNVLCNAAEFT	221		1671.5	2426.17	2452.33	1397.33	1332.67	2401.5	1580	1801.67	1751.17	1040.83	2504.67
VEELNVLCNAAEFTI	222		1974.67	2654.83	2487.83	897.667	714.667	2903.83	1910.67	2168.67	2001.5	1072.33	2680
EELNVLCNAAEFTIN	223		2126.67	2704.33	2656	1749	1125	3219.33	2024.67	2246.83	2121.33	1247.33	2741.83
ELNVLCNAAEFTINK	224		1723.5	2755	4166	352	462.667	2600.67	1903.33	1981.33	2373.33	1292	2623.67
LNVLCNAAEFTINKP	225		1578.67	4482.17	2713.17	1051.33	1655.33	3122.67	1802.17	1649.67	2195	1365.67	2624.33
NVLCNAAEFTINKPK	226		1885	51050.8	1984.33	1886.67	59873.7	3516.5	5214.5	11908.2	2269.83	809	2159.33
VLCNAAEFTINKPKG	227		2376	54721.2	2041.67	693.333	60019	4174.17	6124.17	14482	2998	1054	2866.33
LCNAAEFTINKPKGY	228		2429	49671.8	2931	3327.33	63323	4570.67	5923.83	13510.3	3621.17	1086.83	3711.33
CNAAEFTINKPKGYV	229		1997	43975.8	2887.67	1178	58668.7	10481.3	5841	12454.3	5048.83	773.667	3341.33
NAAEFTINKPKGYVG	230		2185	55921.8	2721.33	768.333	58094.7	15430	5263.17	16207.8	4234.33	878.333	2851.5
AAEFTINKPKGYVGK	231		1765.17	47670.2	3758.67	802.667	42297	13654.3	4939.67	11515.5	5746.5	623.333	3708
AEFTINKPKGYVGKE	232		1809	51626.5	1934	968	58636	14168.3	4696.83	11356	3895.67	698.5	1976
EFTINKPKGYVGKEF	233		3321.17	51557.5	6129.83	4451.67	61845.7	18045.3	6839.67	14943.3	6741	5142.83	3696
FTINKPKGYVGKEFP	234		2718	44478.5	4640.17	3331.33	60702.3	13585	5604.17	11749	5991.67	4298	2772
TINKPKGYVGKEFPL	235		3263.33	47600.2	6287.5	6438.67	64404.3	17157.5	4492.17	15556	6822.5	4641.5	3268.83
INKPKGYVGKEFPLD	236		3212.17	19294.3	5681.83	777.333	2958	15810.3	2147.67	2882.17	5827.67	4635.33	2650.83
NKPKGYVGKEFPLDL	237		3805.17	18196.5	6398.17	1424.67	3428.33	16499.7	27708.5	3329.67	5356	4508.5	3612.67
KPKGYVGKEFPLDLT	238		3259.17	17523.3	4991.83	13908	8752.67	14267.3	30621.8	2512.5	4641.67	4204.17	2658.5
PKGYVGKEFPLDLTA	239		3702.83	17051.7	6381.83	881	11196.7	16145.8	30210.8	3408.33	4100.17	3245.83	3720
KGYVGKEFPLDLTAG	240		3505.17	16552.7	5724.33	764	832.667	15419.8	28934	3017.67	3435.33	2596.5	3312.5
GYVGKEFPLDLTAGT	241		2675.17	9464	5067.33	871.667	1035.67	3162.5	7436	2688.5	2149.17	1989.5	3125.83
YVGKEFPLDLTAGTD	242		2652.67	4333.83	3606	563.667	3344	3431.5	2473	2768.67	2312.83	1440.5	3224.33
VGKEFPLDLTAGTDA	243		2445.5	15428.8	2863	498	2000.67	7460.83	2492.83	8364.5	2142.33	1199.83	2696.83
GKEFPLDLTAGTDAA	244	VD3	2118.83	2184.33	2387.83	414.667	529	2225.67	1764.83	2207.17	1820.5	1149.67	2445.33
KEFPLDLTAGTDAAT	245	VD3	1981.5	2129	2380	456	520	2233	1513.67	2153	1705.5	1078.17	2526.67
EFPLDLTAGTDAATG	246		2137.83	2412.17	2492.67	520	583	2617.83	1894.83	2348.83	1612.17	1185.5	2506.33
FPLDLTAGTDAATGT	247		1881.83	3469.5	2304.5	461.667	501.667	2603.17	1390.33	3080.17	1448.67	947.833	2275
PLDLTAGTDAATGTK	248		1301.5	1762.5	1938.83	403.333	509.333	1739.17	971.833	1318.5	1241.83	780.333	1893.33
LDLTAGTDAATGTKD	249		1778.33	2098	2445.67	376	488.667	1697.33	1553.67	2000.67	1658.33	955	1572.67
DLTAGTDAATGTKDA	250		1921.33	1752	2412	420	638	1791.67	1629.33	2129.33	1691.33	1002.33	1665
LTAGTDAATGTKDAS	251		1874.67	5135.67	2394.33	340.333	487.667	2637	1524.33	5270.33	1505.33	920.333	1517
TAGTDAATGTKDASI	252		1881	2217.33	2423.33	273	434.667	1969	1441	2075.67	1476.33	1007.67	1586.67
AGTDAATGTKDASID	253		2120.67	2280.33	2632	705.333	816	1963.33	1401.33	2222.33	1900.33	1057.67	1677.33
GTDAATGTKDASIDY	254		2305.33	3736.67	2922.33	434.667	496.667	3245.67	2009.67	3241.67	2313	1192.33	1909.67
TDAATGTKDASIDYH	255		2560.67	3880.67	3126.33	309.333	420.333	2677.33	2298.33	4021.67	2534.67	1426	1967.67
DAATGTKDASIDYHE	256		2715	3760	3451	368.667	477.667	6735.33	2149.67	4210	3517.33	2189.33	1805.67
AATGTKDASIDYHEW	257		3328.67	4606.67	4831	1428	1496.33	6407.33	3160.33	4960.67	3453	2582.67	2275.67
ATGTKDASIDYHEWQ	258		2620.67	6039.33	4683.67	1073.67	872	9674.33	2308.67	5213.33	3651.33	2636.33	2060.67
TGTKDASIDYHEWQA	259		2540.33	3762	3927	899.667	832	4468	2273	2880.33	5138.33	2063	1961.33
GTKDASIDYHEWQAS	260		2548	3770.33	3674.67	541.667	549.667	2861.67	2622	2839.67	3321.33	1840.67	1526.33
TKDASIDYHEWQASL	261		2577.33	4243	4064.33	1040	1410.33	4816.67	4267.33	3083	2847.33	2135	2095.67
KDASIDYHEWQASLA	262		2569.33	3690.67	3917	952.667	581.667	3241.33	2796.33	3233.33	3016	2193	2036
DASIDYHEWQASLAL	263		1852.33	2037.67	2864.67	1058.67	1166	2497	2057	1828.33	2437	1357.33	1775
ASIDYHEWQASLALS	264		2002.33	2260.67	2968.67	1254	1271.33	2071.67	1861.67	2261	2360	1381.33	1739.33
SIDYHEWQASLALSY	265		1671	2088.67	3026.33	2971	2353	3451	1689	2021.67	2578.33	2510.33	2769.67
IDYHEWQASLALSYR	266		3055.33	55550.7	3745.33	5079	4070.67	16748	4665.33	16466.3	3311.67	1635.67	2326
DYHEWQASLALSYRL	267		2155.33	3143.67	3834.33	5171	4087.67	3171.67	2076	2654	2699.33	1843.67	2693.67
YHEWQASLALSYRLN	268		2721.33	4028	4966.33	6459.67	5101	5015.67	2938.33	3467	3402.67	2693.33	3758.33
HEWQASLALSYRLNM	269		2296.67	2646	4519.33	3791.33	3225.67	3237	2073.67	2500.67	2835	2110.33	2937
EWQASLALSYRLNMF	270		2227	2732.33	4290.67	4722.67	3864.67	3214.33	2089	2419.33	2578	1941.67	2672
WQASLALSYRLNMFT	271		2445	3615.67	5076.67	4140.33	2872.67	4100.33	2496.67	3088.67	3087	2255	3333
QASLALSYRLNMFTP	272		5400.67	7711.33	10551	7974.67	5740.67	9317	5807.33	6639.67	7695.33	6500	8760
ASLALSYRLNMFTPY	273		6732.33	10724.3	10341	8008.67	6011.67	15437.7	7872	8448.33	8370.33	5571.33	13639
SLALSYRLNMFTPYI	274		8848.33	14834.7	18051.3	7327.67	5856.67	17601	11379.3	12126.3	10898.7	10742.3	17222.3
LALSYRLNMFTPYIG	275		7362.67	10284	16161.7	5324.67	3509.33	14459.7	9156.67	10140.7	9614	8729.33	12524
ALSYRLNMFTPYIGV	276		7539	11942.7	16813	3809.67	2542.33	13846.7	7971.33	9456	7888	8219.33	10759
LSYRLNMFTPYIGVK	277		4446.67	7372	10394.7	4103.67	2395.33	8979.67	4865.33	5396.33	5225	5082.67	7628.67
SYRLNMFTPYIGVKW	278		10670.7	16859.7	20992	7629.67	4869.67	17736.7	12518.7	13809.7	11267.7	11930.3	17775
YRLNMFTPYIGVKWS	279		5957.67	6252.33	11094.3	5513.33	3692.33	10357.7	8250.67	7807	6259.33	6959.67	9258.33
RLNMFTPYIGVKWSR	280		7774.67	14894	13661.7	3215	1983	14969	10198	9110.67	7078	8791.33	12518
LNMFTPYIGVKWSRA	281		5987	4540.67	6953	3670.33	2230	7929.33	15355	5827.33	4143	4240	3652.33
NMFTPYIGVKWSRAS	282		5671	6969	8409	2051.33	1554	6871.67	9702.33	5109	5363.33	4484	5110.67
MFTPYIGVKWSRASF	283		2924	5205.67	7125.33	4854	3517	6434.33	3810.33	5167.67	3976.33	3723	5094.33
FTPYIGVKWSRASFD	284		5015	8139.33	9961	2478	2022.67	8837	6507.33	6469.33	4705.67	5092.67	7424.33
TPYIGVKWSRASFDA	285		4408.33	21064	5671.33	1406.33	1194.33	4916.33	5538.33	3019	2965	3883.33	3683.33
PYIGVKWSRASFDAD	286		5589.33	26480.7	4564	693.667	913.667	9300.33	9845.33	4397	2945	3617	2926.33
YIGVKWSRASFDADT	287		2122	3182.67	3717	569.667	644.667	2910.67	2122	2201	2322	1721	2690.67
IGVKWSRASFDADTI	288		7069	31677.7	8009	702.333	699	17245.7	18611.7	15001.7	2636.67	4680	2115
GVKWSRASFDADTIR	289		5711.33	33046.7	12581.7	769	502.667	19370.7	17381	13471	2684	4663	1957
VKWSRASFDADTIRI	290		10189.7	40079	17814.7	1917	1949.67	29523.3	49184	30521.7	4482.33	7032.67	1966
KWSRASFDADTIRIA	291		3566.67	4235.67	7035.67	509	580	4563.33	3536.67	4187.33	3574.33	3192.33	4187
WSRASFDADTIRIAQ	292		2057	2492.33	3447	900.333	830.667	2566	2298.33	2368.33	2341	1570.67	2172.67
SRASFDADTIRIAQP	293		1929.67	1669	2938	1110.67	513.667	2233.67	2204.67	1983.67	1955.67	1330.67	1674.33
RASFDADTIRIAQPK	294		2557.67	1598	2946	322.333	520.333	1999.67	3242.67	1726	1945.33	1210	1833
ASFDADTIRIAQPKS	295		1806.33	1928.67	2787	246.333	393.333	1836.67	1665.33	2049.33	2105.33	1227.33	1651
SFDADTIRIAQPKSA	296		1683.67	1796.33	2775	306.333	413	1776.33	1525.33	1815.67	1601.33	1065	1799
FDADTIRIAQPKSAT	297		2108	5914.33	2876	297.333	436.667	1712.67	1748.67	1884	2045.33	1335.67	1955.33
DADTIRIAQPKSATA	298		1961.67	2318.67	2639.67	321.667	482	1683	2259.33	2145.67	2018	1256.33	1989
ADTIRIAQPKSATAI	299		6290.67	34530.3	7778.33	292.667	413.667	17012.7	13457	16580.7	2074.33	3691.67	1620.33
DTIRIAQPKSATAIF	300		8282.33	40637.3	15040.7	1809.67	462.333	25364.3	30694.3	25353	2757.33	5719	2060.33
TIRIAQPKSATAIFD	301		13028	51362	22474.3	363.333	460.333	39391.7	56628	42902	2442.33	6094	2005.33
IRIAQPKSATAIFDT	302		3831	4087.67	5568.33	447.333	494.333	3638.33	32557.3	3868.33	3026.67	2834	2967.33
RIAQPKSATAIFDTT	303		2239	2499.67	3520.67	709	498.333	1955	14338	2389.67	2131	1634.67	1800.67
IAQPKSATAIFDTTT	304		2669.67	2596.67	3957.67	528.333	515	5058	10289	2674.67	2648.67	1037.33	1952.67
AQPKSATAIFDTTTL	305		3155.33	2939	3627.33	3577	12138	2520.67	11907.3	2165.67	2805.33	901	2348.33
QPKSATAIFDTTTLN	306		4613.67	1483	2648	3442.33	12290.7	4613.67	5114.33	1659	1595	1107.67	1246.67
PKSATAIFDTTTLNP	307		17405.7	41607.7	2724.67	4229.67	29750.3	3452	21019	1766	2241	5105	1540
KSATAIFDTTTLNPT	308		9351.67	40514.7	2751	4216.33	36213.3	2314	10130.3	2190.33	2078	4332	1850.67
SATAIFDTTTLNPTI	309	VD4	11844	49473	2835.67	5694	36349	9828.67	37152	11512.3	3510	6817.67	1752.67
ATAIFDTTTLNPTIA	310	VD4	4809.33	22857.7	4561.33	3935.67	19767.7	27812	12355	10843.3	2526.67	2666	2429.33
TAIFDTTTLNPTIAG	311	VD4	7569.33	46186	19881.7	4757.67	31958	40817.7	23167	29290.7	3217	3996.67	2218.33
AIFDTTTLNPTIAGA	312	VD4	13119.7	48268.7	23434.3	9592.33	33273.7	35528.7	40430.7	36975.7	5052.33	8739.67	1660
IFDTTTLNPTIAGAG	313	VD4	11371.7	47072	21584.3	34869	35513.7	34332	35728	35654	3214.67	7995.67	1667.67
FDTTTLNPTIAGAGD	314	VD4	27386.7	53817.3	40286.7	39199.7	25493.7	52651.3	61397.7	52893.7	15663.3	29408.7	2171
DTTTLNPTIAGAGDV	315	VD4	10118.3	32737.3	24538.3	39786	21493.3	34835	54092	36777.7	6797.33	17527	1754.67
TTTLNPTIAGAGDVK	316	VD4	36186.7	38381	33170	42459.7	1569.33	44115	56675.7	51324	12167.7	19091	2083
TTLNPTIAGAGDVKT	317	VD4	21818	19384.3	27220	48570	1189.67	36744.7	52336.7	31907.3	4551.33	9783.67	1898
TLNPTIAGAGDVKTG	318	VD4	18824.3	8461.67	16241.7	41829.3	1218.67	20800.7	49133.7	11360	5387.67	6326	1416
LNPTIAGAGDVKTGA	319	VD4	21878	9675.33	19163.3	38056.7	1236.67	6375.33	44913.7	2011.33	5145.67	7748	1267
NPTIAGAGDVKTGAE	320	VD4	7586	2856	5626.67	18672.7	492.333	2088.33	14901.3	2225	1800.67	1701.33	1947.33
PTIAGAGDVKTGAEG	321	VD4	20121.7	3635.67	7403	4429.67	685.667	755.333	37268.3	1059.33	5719.67	6685.33	1532
TIAGAGDVKTGAEGQ	322	VD4	5017.67	6422.33	4875.67	3394.33	754.333	3604.33	9758.67	2542.67	2300.33	1349.33	2404.33
IAGAGDVKTGAEGQL	323	VD4	7918.67	2607.33	9185	2451.33	431	2436	23858.3	2373.33	2682.67	3697.33	2137.33
AGAGDVKTGAEGQLG	324	VD4	2090	2126.33	2293.67	836	491.333	1709	2696	1971	2063	1306.33	1625.67
GAGDVKTGAEGQLGD	325		2017.33	2107.33	2470.33	592.667	421.333	1844.67	2222.67	1932.33	1936.67	1241.67	1705
AGDVKTGAEGQLGDT	326		3272.67	15271.3	3075	512.667	462.333	1760.67	5094	3616	12713.7	6693.67	1414
GDVKTGAEGQLGDTM	327		3003	5625	2431.67	528.333	470	1806	4658	1937	7349.67	5806.67	1436
DVKTGAEGQLGDTMQ	328		2318.67	3432.33	2348.33	352.333	447	2316.33	2854.33	2475	2624	3163	1892.67
VKTGAEGQLGDTMQI	329		2020.67	1833	2550.67	303.667	459	2114	2352	2075	2004.33	1734	1862.33
KTGAEGQLGDTMQIV	330		2323.33	1855.33	2826	467.667	440.667	2075	3129.33	3303.33	2376.67	3078.67	1722
TGAEGQLGDTMQIVS	331		1981	2190	2424.67	904.667	667	2078.33	2321.33	2064.67	1930	2219.67	1913
GAEGQLGDTMQIVSL	332		1799.67	3029.67	2587.67	437.333	489	2228.33	2445.33	1926.67	1874	2521.67	1672.67
AEGQLGDTMQIVSLQ	333		1737.33	2010.67	2319	706.667	493	1995.67	2193	1772.67	1805	1212	1797
EGQLGDTMQIVSLQL	334		1610.67	2480.33	2498.33	351.667	333.667	2140.67	1663.33	2176	2047.67	895.333	1848.67
GQLGDTMQIVSLQLN	335		1921.67	2365	2488.67	458	413.667	2050.33	1934	1838	2047.33	971.667	1859.67
QLGDTMQIVSLQLNK	336		2226	2215	2753.33	235.333	389	2280.33	2427	2308.33	2365	1518.33	1872.33
LGDTMQIVSLQLNKM	337		1987	2054.33	2827.33	224.667	414.333	2043.33	1880	2137.33	2179	1405.67	1885
GDTMQIVSLQLNKMK	338		1405.67	1157.33	2600.67	271.667	411	1724.67	1329.33	1519	1728.33	1411	1607
DTMQIVSLQLNKMKS	339		1343	1647.67	2524.33	325	469.667	1715.67	1543	1349.67	1374.67	1331	1597.33
TMQIVSLQLNKMKSR	340		1491.67	1862.33	2933.67	902	770.333	1700.33	1484.67	1496	1805	1002	1876.33
MQIVSLQLNKMKSRK	341		1421.67	2529	3352.67	682	508.667	1743.67	1349	1506.67	1968.33	977.667	2138.67
QIVSLQLNKMKSRKS	342		1251	1051.67	2992.33	714.333	530.333	1483.67	1087.33	1168	2231	1010.67	2005
IVSLQLNKMKSRKSC	343		713	523.33	3093.67	452.333	625.333	728	1048	677.667	3647	543.667	2692
VSLQLNKMKSRKSCG	344		584.333	603.33	3187	571	556.333	499.333	1356	618	3059	387	2544
SLQLNKMKSRKSCGI	345		881.667	1227	10921	1308.67	733.667	1148.67	3804.67	912	5864.33	503.333	6873
LQLNKMKSRKSCGIA	346		425	673.67	7258.33	315.333	439.667	613.667	1781.33	660	3826	458	4431.67
QLNKMKSRKSCGIAV	347		309.333	325.33	6379.33	345	524	614	1657.67	556	3130.67	404	4178.67
LNKMKSRKSCGIAVG	348		380.667	565.67	5504	233	397.333	556.667	1693.33	398.333	3428.33	256.667	4409.33
NKMKSRKSCGIAVGT	349		724.667	908.33	1608	293.333	526.667	893.667	488.667	842	899	339	1401.67
KMKSRKSCGIAVGTT	350		849.333	898.67	3220	541	499	1060.33	1297.33	775	1906	542.667	2338.33
MKSRKSCGIAVGTTI	351		671	566.33	1854.67	345	430	557.333	672	681.333	1064	628	1750.67
KSRKSCGIAVGTTIV	352		1748.67	2227.67	2769.67	504.333	462.333	1671	1681.33	1801	2310	1353.67	1802
SRKSCGIAVGTTIVD	353		2024.67	2609	2844.33	515.5	512.667	2120.33	2524	2301	2140.33	1678.67	1807.67
RKSCGIAVGTTIVDA	354		2026.33	2812	3023.33	818.667	524.667	2534.33	2798.33	2493.33	1967.33	1448.33	1969.67
KSCGIAVGTTIVDAD	355		1697.33	1597.33	2378.33	623.333	481.667	1735.67	1778	1827.67	1624	1030.33	1477.67
SCGIAVGTTIVDADK	356		1676.33	1897	2464.33	246.333	419	1565.67	1621	1753.33	1677.67	1142	1467.33
CGIAVGTTIVDADKY	357		1935.33	2170.33	2836.67	655.333	536.333	1885	1814	2201	2444.67	1374.33	1706
GIAVGTTIVDADKYA	358		1761.67	2387.67	2551	499	528.333	2010.33	2164.67	2209.67	2009.33	1323.33	1846.33
IAVGTTIVDADKYAV	359		2290	2957.33	3148	479	488.667	2287.33	2535.33	2477.67	2395.67	1856.67	2023.33
AVGTTIVDADKYAVT	360		2185	2849	3006.33	596.333	471.333	2012	1927.33	2450.67	2445	1713.33	1919.33
VGTTIVDADKYAVTV	361		1663.67	1818.67	2438.33	540.667	497	1583.33	1475.67	1654	1782	1129.67	1404.67
GTTIVDADKYAVTVE	362		1837	2118	2757	422.333	484.333	1744.33	1600	1901.67	1665.33	1241	1698
TTIVDADKYAVTVET	363		1935.33	2506.33	2860.67	451	497.667	2200.67	1937.67	2194	2363.67	1357.33	1923.33
TIVDADKYAVTVETR	364		2351.67	2579	3059	441.333	578	2454.67	1802.67	2223	2451.67	1611.33	2254.67
IVDADKYAVTVETRL	365		1841.33	2823.33	3414.67	1586	1649.67	3009.33	1574	2082.33	2728.33	1811.33	2736.67
VDADKYAVTVETRLI	366		2162	2864.67	3671	4104.33	2643	2986.67	1989.67	2449.33	2724.33	1707	2708.33
DADKYAVTVETRLID	367		1670.33	1784	2705	919.667	1118.33	1770.33	1790.67	1842.33	1806.33	1203.67	1689
ADKYAVTVETRLIDE	368		1746	2299.33	2972.33	748.333	886.333	1686	1535.33	2016.33	1743.67	1226	1803
DKYAVTVETRLIDER	369		1727	2367	2736.33	867.333	706	1783.33	1702.67	2103.33	1817	1282.67	1771.67
KYAVTVETRLIDERA	370		2061.67	2771.33	3643	900.333	1233.67	2996.33	2137.33	2742.67	2695.33	2025	3246.33
YAVTVETRLIDERAA	371		2088.67	3207	3150.33	1450.67	1648	3041	2199	2529.33	2239.33	1719.67	2989.67
AVTVETRLIDERAAH	372		2006	2410.67	3434.67	367.667	672	1704.33	1438	2138.33	2422.67	1205	2160
VTVETRLIDERAAHV	373		2246.67	2613	3685.67	2983.33	3213.67	2448	1853	2579	2354.67	1437	2344
TVETRLIDERAAHVN	374		2111.67	2183.33	3119.33	344.667	433	1871.67	1431.67	2167	1727.33	960	1783.33
VETRLIDERAAHVNA	375		2029	2752.67	3122.33	363	446	2018.67	1408	2309.33	1760	1081	1806
ETRLIDERAAHVNAQ	376		1981	1827.33	3093.33	304.333	445.667	1795	1321	2048.33	1688	1082.33	1784
TRLIDERAAHVNAQF	377		3197.33	2147	4411	665	442.667	2300.33	3996.67	2505.33	2276.33	1520.67	2216.33
RLIDERAAHVNAQFR	378		2087.67	3099.67	5845	1084.33	737.667	3510	2498.33	2038	2536.67	1552	4050.67
LIDERAAHVNAQFRF	379		2161.33	2535.33	4285.33	1717.33	1421.33	2947.67	2011.33	2909.33	2245.67	1736	2636.33

## Sheet: Infected SvE MOMP
Peptide	Peptide no	Domain	D1	D2	D3	D4	D5	E1	E2	E3	E4	E5	Control
MKKLLKSVLVFAALS	1		2176.33	2758.33	2745.33	327.667	389	2191.33	2793	2383.67	2124.67	1647	1957.67
KKLLKSVLVFAALSS	2		2012.67	2558.33	2684.67	418.667	415.667	2140.33	2357	2108.33	2286	1714	1952.67
KLLKSVLVFAALSSA	3		1867.67	2056.67	2451	479.333	429	1988.67	2333.33	1988	1957	1445.67	1853.67
LLKSVLVFAALSSAS	4		1686	2233	2404	344.333	423.333	1925	2404.67	1784	1836.33	1503.33	1662.67
LKSVLVFAALSSASS	5		1555	2113.67	2564	419.333	473.333	2070.67	1862.67	1630.67	2056.67	1323	1850
KSVLVFAALSSASSL	6		1890.33	2289.67	2935	737	492.667	2319.67	1792.67	1957	2085.33	1411.33	2208
SVLVFAALSSASSLQ	7		1824.33	2222.33	2847	1029	926.667	2282	1885	1884	2197.67	1322.67	2005.33
VLVFAALSSASSLQA	8		1933.67	2310.33	2660	665.667	636.667	2141	1880	2004	2207	1482.67	2039
LVFAALSSASSLQAL	9		1736.33	2208	2537.33	1644.33	1420.67	2232	1750	1761.33	1770.33	1339.33	3623
VFAALSSASSLQALP	10		1778	1863	2308.67	494.667	518.333	1894	1413.67	1849	1651	1217	1760.67
FAALSSASSLQALPV	11		2065.67	2108	2741.67	349	380.667	1910.67	1599.67	2085.33	1977	1389	2009
AALSSASSLQALPVG	12		1524.67	1586.67	2292	319.333	339.5	1447.33	1083	1470.67	1804.67	964.667	1382.67
ALSSASSLQALPVGN	13		1650.33	1656.67	2137.67	208	350	1309	1112	1571.67	1700	981.667	1620.33
LSSASSLQALPVGNP	14		1386.33	1242.33	2025	219.667	357.667	1315	915	1285.67	1494	892.333	1360
SSASSLQALPVGNPA	15		1195.67	1276.67	1913	468.333	442.333	2067.33	910.333	1111.67	1069.33	774	1138
SASSLQALPVGNPAE	16		1441.67	1371.33	2184.33	293	405	1374.67	961.333	1289.67	1245.67	870.333	1183.67
ASSLQALPVGNPAEP	17		1252.67	1273.67	2074	448.667	393	1227.33	837	4174.67	1464.67	825.667	1211
SSLQALPVGNPAEPS	18		1137	1198.67	1971.67	321.333	415.667	1031.67	1057.33	4233.33	1020.33	740	1187.33
SLQALPVGNPAEPSL	19		1722	1551.67	2388.33	357.333	414.333	1502.33	1012	1658.33	1537.67	1061.33	1432.33
LQALPVGNPAEPSLM	20		1697.67	1164.33	1972	394.333	498.667	992.333	799	1124	1020.67	760.333	1196
QALPVGNPAEPSLMI	21		1250.33	1228.33	2052	445	443.667	1370.67	902	1169.33	1391	7381.33	1634.67
ALPVGNPAEPSLMID	22		1974	1761.33	2453.67	619.667	488.667	1660.33	1240	1813	2270	1691	1534.33
LPVGNPAEPSLMIDG	23		1823.67	1673.33	2605	1368	567	1299.33	1081.67	1789	1829.67	1501.33	1242
PVGNPAEPSLMIDGI	24		2313.33	2335.67	3024.67	530.333	475.333	2049	1464.67	2150.33	2486.67	1677.33	1510
VGNPAEPSLMIDGIL	25		2456.67	2978	3939	954.667	481.333	2566.67	1525.67	2467.33	2477.67	1671.33	2149
GNPAEPSLMIDGILW	26		2286	2965	3650	1130	961.333	2757.33	1927.33	2584.67	2414	1611.67	2409
NPAEPSLMIDGILWE	27		1517	1622.67	2378.33	778.667	546.333	1998.67	1516	1582.33	2204	1226.33	1782.33
PAEPSLMIDGILWEG	28		2010	1965	2964.33	1305	558.333	2572.33	1901.33	1959	2389	1690	2323.67
AEPSLMIDGILWEGF	29		1676.67	2261	2810.67	1221.67	810	2168.67	1502	1732	2429.67	1894.33	2102.33
EPSLMIDGILWEGFG	30		1561.67	1652	2854.33	1056	480.5	1839	1330	1738.33	1505.33	1330	1833
PSLMIDGILWEGFGG	31		1638.67	2424	3890	2122.33	811	2610.33	2202	1927.67	1929	1440.67	2165.33
SLMIDGILWEGFGGD	32		1563.33	2195.33	3605	1187	1527.33	2848	1458.33	1770.67	2160.67	1654	2225
LMIDGILWEGFGGDP	33		1960	2433.67	2970	842.667	511.5	2408.67	1790.33	2216.33	2266.33	1439	2044
MIDGILWEGFGGDPC	34		1727.33	1703.67	3273.33	1059.33	1814.67	1789.67	1397	1639	2113.33	1118.67	2032.67
IDGILWEGFGGDPCD	35		1648	2120.5	3013.5	868.333	1603	2364.67	1861.17	1639.67	2197	1173.83	2969.17
DGILWEGFGGDPCDP	36		2468.83	3361.5	6211.83	624	1910	3371.83	2591.17	5578	2701.33	1838.83	3852.33
GILWEGFGGDPCDPC	37		1949.5	2483.33	5071.83	1681.33	3173	2624.67	2625	3362.5	3934.5	1347	3966.5
ILWEGFGGDPCDPCT	38		1888	2746	4960.33	1803.67	2729.67	3134	2300.67	3217	2284	1275.67	4785
LWEGFGGDPCDPCTT	39		2586.67	3415.33	5757.67	1033.33	1515.33	2985.33	2586.33	5236	3032.67	1711	5445.33
WEGFGGDPCDPCTTW	40		3504.33	4683.67	7073.67	4154.33	5307.67	7444.33	4554	6181	4322.33	2538.67	6708.33
EGFGGDPCDPCTTWC	41		3365.33	3030	4179.67	2018	724	5201.33	3739	5892.67	2083	1430.33	4602
GFGGDPCDPCTTWCD	42		3634.67	3836.33	5489	1740.33	2374.33	7434	4533	7276	2673.67	1709.33	6791.33
FGGDPCDPCTTWCDA	43		3747	6337.33	7079.33	1095	1762	8101	4977.67	9046	4085	2156.67	7389
GGDPCDPCTTWCDAI	44		3417.67	5376.33	4666.67	1145.67	1034.67	6644	3970.33	3990.67	3865	1856.33	5770.67
GDPCDPCTTWCDAIS	45		3003.33	4404.33	3942	875	803.667	5534.33	3208.67	3440	3025.67	1845.67	4808
DPCDPCTTWCDAISM	46		2663.67	2864.33	2631.33	337	515.667	4275.67	2666	2802.67	2039.33	1359.67	4103
PCDPCTTWCDAISMR	47		1181	2076.33	1935.33	349.333	464	1927.67	1096.67	1142.67	1459	873.333	2737.67
CDPCTTWCDAISMRM	48		681.667	1426.67	1663	298.333	429.667	1516	733.333	635	1299.67	671.333	2776.33
DPCTTWCDAISMRMG	49		728	1399.33	1549.33	345	457	1114	736	796	1376.67	671.667	2257.33
PCTTWCDAISMRMGY	50		945.333	1548.33	2187	676.667	762.667	1454.67	985.667	911.333	1681.67	898.667	3340.33
CTTWCDAISMRMGYY	51		1406.33	2373.33	3016.67	2887.67	1946	3174	1954.33	1496	2316.33	1277.67	4323
TTWCDAISMRMGYYG	52		1197	2462.33	2605	1584.67	889.667	2037	1292.67	1295	1964.67	1128.33	3420.33
TWCDAISMRMGYYGD	53		1742.33	2858.33	3056.67	1409	985.667	2526.67	1698.67	1792.67	2243	1320	3844
WCDAISMRMGYYGDF	54		2136.33	3192.33	4008.33	3290.33	2610.67	4528.33	2609	2745.67	2720	1670.67	4582.67
CDAISMRMGYYGDFV	55		2404	15556.3	4014	11875	2433.33	4502.67	2661.67	2852.33	1881	1751.33	5090.33
DAISMRMGYYGDFVF	56		3105.33	3838.33	4297.67	5152.33	2507	6794.33	4046.67	3463	3182.67	1962.33	5237
AISMRMGYYGDFVFD	57		3409	5554.67	4890.67	3566	2552.33	7365.67	10011.3	3773.33	6199.67	6359.67	6472.67
ISMRMGYYGDFVFDR	58		4338.33	7588	7936.67	3073.33	1900	10808.7	5829.33	4688.33	5784.33	4239	8192.33
SMRMGYYGDFVFDRV	59		4524.67	8596.33	8269	3159.33	1976.67	10983.3	5934	4744.33	5978.67	4344	8360.33
MRMGYYGDFVFDRVL	60		4570.33	6183.67	7100.67	4831	2646.67	11656.3	6367	5039.33	3338.67	3383.67	7848.67
RMGYYGDFVFDRVLK	61		5728	11006.3	10985.7	7873.67	4069	14096	7106	5930	8546	6118.33	12180
MGYYGDFVFDRVLKT	62		2563	4092.33	3921.33	6071.67	5111	5582	3247.33	3091	3021	1802.33	5697.33
GYYGDFVFDRVLKTD	63		2100.83	2705.33	3337	5410.67	4609.67	3753.83	2122.33	3384.33	2407.83	1611.33	3109.5
YYGDFVFDRVLKTDV	64		2171.5	2878.17	3501.67	5313.33	4755	3878.33	2339	2484.33	2572.17	1884.83	3218
YGDFVFDRVLKTDVN	65		2320	2611	3285.17	2323.67	2498.67	3101.17	2091.33	2455.17	2339.5	1661.83	2977.17
GDFVFDRVLKTDVNK	66		1744.17	2220.83	2468.67	1346	1744.33	2227.33	1358.33	1808.5	2014.5	1286	2420.5
DFVFDRVLKTDVNKE	67		1675.5	2038.33	2357.67	335	466	2209.5	1223.83	1795.17	1659.17	1046.33	2214.67
FVFDRVLKTDVNKEF	68		2711.33	4179.67	4796	3813	5297.33	4756.5	2614.83	3175	3637.17	2634.67	4050.83
VFDRVLKTDVNKEFQ	69		1802.67	2640.17	2798.33	1507.67	2370.33	2326.83	1489	1990.17	1991	4171.33	2666
FDRVLKTDVNKEFQM	70		1695.67	2121.83	2296	731	1693.33	1869.83	1116.83	2580.67	2653.67	1290.33	2363.5
DRVLKTDVNKEFQMG	71		1465	1948	2131	738.333	1623.67	1775.17	1022.5	2498.33	3936	1125.67	2284.33
RVLKTDVNKEFQMGD	72		1063.67	2013.33	1570.33	445.667	1124	1746.67	1130.33	1175.67	1984.33	1424	2350.67
VLKTDVNKEFQMGDK	73		820.667	2140.67	1470.67	509.667	1186.33	1317.67	12114.7	1323.33	12677.7	10116.7	2187
LKTDVNKEFQMGDKP	74		987.333	2868.67	1730	556	1261	1726.67	12111	1628.33	21227.3	10830.7	2281
KTDVNKEFQMGDKPT	75		1788	2743.67	1456	424	480	1171.67	12805	818.667	20528	10732.3	1848.67
TDVNKEFQMGDKPTS	76		2202.67	3552.67	1822.67	552.333	497.667	1793.67	13174	993.333	21579	7772	2751.67
DVNKEFQMGDKPTST	77		2320.67	3492.33	1670.67	540	473	1641.33	12265	1148	20430	9977	2240
VNKEFQMGDKPTSTT	78		2466.67	2845.67	1372.33	470.667	466.333	1363.67	12449.7	855.667	21038.3	10572.3	1741
NKEFQMGDKPTSTTG	79		2228	2958.67	1952	535.333	480.667	1685	12759	980	20277	10285.3	2063.33
KEFQMGDKPTSTTGN	80		2262	2777	1486.67	1973.67	464	1687.33	26780.7	886.333	19439.7	10259.3	1978.33
EFQMGDKPTSTTGNA	81		2308.33	3428.33	1650	3895.67	473.333	1590.67	56080.3	1153.33	26887	11399.7	2148
FQMGDKPTSTTGNAT	82		1689.67	2653.33	1281	2443.67	473	1251	56020.3	694.667	20467	10835.3	1959
QMGDKPTSTTGNATA	83		1590.67	1870	1433.67	3930.67	474.333	1529.33	52291	1079.33	9339.67	7443.33	1775.67
MGDKPTSTTGNATAP	84		2043.33	2008.33	1412.33	3143.67	492	1485.33	47325.7	845.667	7647.67	4043	1672.67
GDKPTSTTGNATAPT	85		1662.33	1929	1445.67	2859.33	453.333	1596.33	45076.7	879.333	22821.7	1221.33	2019
DKPTSTTGNATAPTT	86	VD1	1106.33	1777	1330.33	2426.33	448.333	1345	44354	829.667	3374.67	1100	1801.33
KPTSTTGNATAPTTL	87	VD1	778.333	1633.67	1458.67	4164.33	453.667	1350.33	49501	820.667	8118	1551.33	1977.33
PTSTTGNATAPTTLT	88	VD1	1570.67	1754	1320.67	3648.67	518	1275	44552.7	960	2406.33	1346.67	1695.67
TSTTGNATAPTTLTA	89	VD1	1004.67	2353	1646.67	758.667	474.333	2166.33	28119	1022.33	1908.33	991.333	2043.67
STTGNATAPTTLTAR	90	VD1	791.333	1806.67	1427.33	909.333	430	1539	22661.3	812.333	2179.67	1384.67	1711.33
TTGNATAPTTLTARE	91	VD1	948	2037.67	1432.67	542	462.333	1599.33	9539	943	1895.33	1022.67	1815
TGNATAPTTLTAREN	92		1151.33	2125	1581.33	478.333	479.667	1902.33	2929.67	1263.33	1569	1099.33	2089
GNATAPTTLTARENP	93		1131.67	2124.67	1692.67	515.333	487.333	1699	994.333	1054.33	1699.33	1059.67	1944.33
NATAPTTLTARENPA	94		863.333	1853.33	2936.33	455.667	443.667	1745	929	917.667	1661	1038.33	1773.33
ATAPTTLTARENPAY	95		1126.33	2537	2091.67	471.333	441.667	1548.67	858.667	3622.33	2258.67	1312	2608.33
TAPTTLTARENPAYG	96		958.667	2053.67	1845.67	479.667	490.333	1719	978.667	4004.67	1933	1236.33	2414.33
APTTLTARENPAYGR	97		1088	2124	2003.33	417	430.667	1733.33	1108.67	11035.3	2280	1273	2538.67
PTTLTARENPAYGRH	98		1366.33	3470.67	3112.67	4298.33	444	1918.67	1173	12828.7	2594.67	1395	3982.33
TTLTARENPAYGRHM	99		870	3240	2477	401.333	445	1209.67	894	12913.7	1819.33	1021.67	3336
TLTARENPAYGRHMQ	100		1115.67	1519	3118.33	223.333	334	1170.67	920.333	11684.7	3272	956.667	1996
LTARENPAYGRHMQD	101		1786.33	2253.67	3601	318.667	390	1682.33	1064	11399.3	2336.33	1947.33	1667
TARENPAYGRHMQDA	102		1416	1847.67	2837.33	413	443.667	1488.33	936.667	10492.7	2618	629.333	1424
ARENPAYGRHMQDAE	103		1991	2684.67	4112.67	311.667	704.667	1721	1300	10983.3	2746.67	1345.33	2704.33
RENPAYGRHMQDAEM	104		2348	1748.67	3692.33	306	419.667	1503.67	1144.33	14163	1907.33	992.667	1547.33
ENPAYGRHMQDAEMF	105		2877.33	2285.67	4813.67	7596.33	466	2473.67	2772.67	3188.33	4217	2654.67	2322
NPAYGRHMQDAEMFT	106		1942	2228.67	3607	529.667	1050	1792.67	1374.33	2132	3174.33	1589	1803.33
PAYGRHMQDAEMFTN	107		2041.67	2116	4012.33	406	492.667	1832.33	1416	2062.33	2921	1538.67	1746
AYGRHMQDAEMFTNA	108		1874.33	1932.33	3426.33	394.667	446	1623.67	7380	1827.33	2686	1653.33	1621.67
YGRHMQDAEMFTNAA	109		1867	1944	3396.33	343.667	465.333	1551.33	1446.67	5897.33	2208.33	1412.33	1717
GRHMQDAEMFTNAAC	110		1130.67	1307.67	2531	364.333	858.5	1039	910	3261	2959.67	1013	1426
RHMQDAEMFTNAACM	111		947	1264.67	2253	318	444	1220.33	868.333	892.333	2522.33	855	1452
HMQDAEMFTNAACMA	112		2512.33	2888.33	3737	335.667	444.333	1531.67	2196.33	2696.67	2672	1988.67	1530
MQDAEMFTNAACMAL	113		1645.33	1770	2525.33	296.333	449	1328	1363.33	1485.33	1794	981.333	1351.67
QDAEMFTNAACMALN	114		1632.67	1716.33	2519.67	252.667	662	1290	1255.33	1578	1798.67	970.667	1265.67
DAEMFTNAACMALNI	115		1730.33	2225	2705.33	302	427	2126.67	2123	1855.67	1904.33	1233.67	1810.33
AEMFTNAACMALNIW	116		1645	2150	2682.33	718.667	541.667	1636	1887.67	1798	2054.67	1402.33	1829.33
EMFTNAACMALNIWD	117		1490	2123.67	3496	684	671	2300	2046.67	1836.67	1907	957.667	2194.33
MFTNAACMALNIWDR	118		1646.33	2188	3279.67	535.667	466.333	1860.67	1907.33	1848.33	2205	1085.67	1778
FTNAACMALNIWDRF	119		1488	2094.67	3259.67	2005.33	2295.33	1907	1722.67	1451.33	2214.67	1489.33	1916.67
TNAACMALNIWDRFD	120		1635.33	1256.67	2964	1140.67	1320	2002.67	1498.67	1708.67	2295.33	1480.33	1950.33
NAACMALNIWDRFDV	121		1629	2410.33	3416.67	1975.33	2177	1704.33	1591	1788.67	2397.67	1279.33	2258.67
AACMALNIWDRFDVF	122		1661.67	2435.67	3227	3439.33	730.5	2469	1632.67	1735.33	2435.67	1447.67	2627
ACMALNIWDRFDVFC	123		1334.67	1654.67	3879	10317.3	8226	4167.67	2361	1557.33	4300	735	3682.67
CMALNIWDRFDVFCT	124		3595.67	5063.67	4470.67	9435.33	7495	5819	4658	5175.67	5106.33	1984.67	5530.67
MALNIWDRFDVFCTL	125		1939.67	2822	3703.67	6055.33	5056	2579.67	2416	2254.33	2606	1769.33	2355.67
ALNIWDRFDVFCTLG	126		1905.67	2810	3771.33	10185.3	8375.67	2983.67	2215	2144.33	2220.33	1609.33	2867
LNIWDRFDVFCTLGA	127		2000.33	2469.67	3748.33	11868.7	8426.33	3635	1984.33	2186.67	2262.67	1705.67	3134
NIWDRFDVFCTLGAS	128		2191	4066.33	2978.33	7051	6242.33	4078.67	1721.33	2236.33	2360.67	1431	3700.67
IWDRFDVFCTLGASS	129		2041	3994.33	2822.33	3993	4272.33	4047.67	1649	2091.33	2243	1319.33	3566.33
WDRFDVFCTLGASSG	130		2133	2664.67	2561.67	7213.33	6611	4150	2188.33	2338	2070.67	1318	3881.33
DRFDVFCTLGASSGY	131		1983.33	2294.67	2620.33	5655.67	5173.33	3660	1869	2113.33	2111	1337	3853
RFDVFCTLGASSGYL	132		2038.33	3170.67	2894	4177	3625.33	4103.33	2348.33	2185	2425.33	1478.67	3898.33
FDVFCTLGASSGYLK	133		2111.33	3099.33	3186.33	15262.7	6370	4181.67	2778	2302.67	2788	1673.33	4471.33
DVFCTLGASSGYLKG	134		1718.67	2491	2576.33	4465.67	6656.67	2747.67	1743.33	1692	2216	1257	4032.33
VFCTLGASSGYLKGN	135		2094.33	2564	2723.33	1325.67	1382	3332.67	2284.33	2201	2313	1392.67	4159
FCTLGASSGYLKGNS	136		951.667	957	1892	548.667	672.333	1152.33	2032	1115.33	1754.33	900.667	3369.67
CTLGASSGYLKGNSA	137		478	535	1573.33	447	465.333	1142.33	1069.67	588.667	1231.67	293	3471.33
TLGASSGYLKGNSAS	138		773	1552.33	1497.33	381.667	492.333	1861.33	860.667	805.667	1109	591	2165
LGASSGYLKGNSASF	139		2162.33	3223.33	3213.33	683.333	713.333	2832.33	1842.33	2371.33	2731	1572	4597.33
GASSGYLKGNSASFN	140		1192.33	2023	2154.67	612.333	527.333	1919.33	1231.33	1267	1786.33	1022	3311.33
ASSGYLKGNSASFNL	141		2947.33	3607.33	3557.33	662	512.333	4679.33	2688.67	3278.33	3039	1608.67	6958.67
SSGYLKGNSASFNLV	142		2766	3825	3415	23047.7	1454.67	4615.67	3066.33	3022.67	3026.33	1739	6058.33
SGYLKGNSASFNLVG	143		2109.67	2382.67	3404.33	925.667	1069.33	2457.33	2259.67	2420.33	2825.33	1630.67	2998
GYLKGNSASFNLVGL	144		3089	4046.67	5804.67	4021.67	2909.67	5524	3854	3518	3866.67	3336	5351
YLKGNSASFNLVGLF	145		1677.67	2074	2683.67	4127	2237.67	2076.67	1857.33	1742.67	2024.67	1392.33	1902
LKGNSASFNLVGLFG	146		1905.33	2188.33	3281.67	5329.33	3757.33	2566.33	2103.33	1984.67	2237.67	1589.67	2181.67
KGNSASFNLVGLFGD	147		1782.67	2269.67	2741.33	6578.67	5240.67	2062.33	1931.33	1873	2160.67	1394.33	1941.67
GNSASFNLVGLFGDN	148		2028.33	2402	2872.67	1729.67	1594.33	2329.67	2119.33	2054	2089.67	1423.33	2125.33
NSASFNLVGLFGDNE	149		1883.33	2033.33	2748	1360	1102.67	2213.33	1578	1944.67	2073.67	1441	2061.33
SASFNLVGLFGDNEN	150		1745.67	2118.33	2641	971	952.333	2134.67	2150.33	1929.33	1846	1311	1764.67
ASFNLVGLFGDNENQ	151		1684.67	1924.67	2411	853.667	512.667	1808.33	1805.33	1827	2014	1216.67	1670.67
SFNLVGLFGDNENQS	152		1899.33	2496.67	2161.67	628	663	3084	1822.33	2023.67	1698	1041.67	3270
FNLVGLFGDNENQST	153		2038.33	2644	2364	816.667	515.667	3645	2278	2067	1698.33	1008	3178.33
NLVGLFGDNENQSTV	154		1868	2570	2068.67	578.333	509.667	3285.67	4223.33	1935.33	1669	990.667	3240
LVGLFGDNENQSTVK	155		1816.67	2191.67	2239.67	311.333	504.667	3154.67	3867.33	1889.67	1749.33	1277.33	3412
VGLFGDNENQSTVKT	156		1720	2218.33	1969.67	378	418.333	2447.33	5424.33	1843.67	1998.33	2125.67	3151.33
GLFGDNENQSTVKTN	157		1731	2382.67	1872.67	380.333	443.667	2324.67	8748	1697	1751.33	2936.67	2846.67
LFGDNENQSTVKTNS	158		1526.33	2080	1790.67	357.333	462.667	1927.67	9292.67	1423.33	1830.33	3878	2416.33
FGDNENQSTVKTNSV	159		1920	2191.33	2017	445.333	444	2700.33	9034.67	1929	1959.67	3419	2756.33
GDNENQSTVKTNSVP	160		1896	2337.33	1888	464.333	426.333	2510.67	4414.67	1737.67	2392	2249.33	2671
DNENQSTVKTNSVPN	161	VD2	1736.33	2147	1972	417	441.333	2689.33	3737.67	1892.33	1634	1110.67	3002.67
NENQSTVKTNSVPNM	162	VD2	1311.67	1965	1725.67	384.333	449.333	2081	1320.33	1205	2428	1173	2376
ENQSTVKTNSVPNMS	163	VD2	975	1989.67	1686.67	378.333	440.333	1754.67	1206.67	1376.33	2944.33	1344.67	2257
NQSTVKTNSVPNMSL	164	VD2	686.333	1750.67	1283	379.333	370.667	1256.33	760.333	2590.67	3198	570.333	1747
QSTVKTNSVPNMSLD	165	VD2	1097	1524.67	1393.67	371.333	413.667	1495.67	985.333	1660	3367	718.667	2028
STVKTNSVPNMSLDQ	166	VD2	818.667	1587.67	1467	369	417.667	1519.33	847.667	1985.33	3194.33	691.333	1878.33
TVKTNSVPNMSLDQS	167	VD2	3178	1600.33	7388.67	355	6054.33	1278	11300	5530.67	3102.33	12190	1742.67
VKTNSVPNMSLDQSV	168		855.667	1810	1405	239.333	356	1342	899	2547.33	2785	738	1637.33
KTNSVPNMSLDQSVV	169		1534.67	2692.67	1838.67	354.667	429.667	2154.67	1215	3364.33	2398	923.333	2693.67
TNSVPNMSLDQSVVE	170		1687.67	3038.33	2370.33	330.333	436.333	2827.33	1590.33	1800.67	1559	870.333	2705.33
NSVPNMSLDQSVVEL	171		1850.33	2485.67	1903.67	443.333	442.333	3134	1923.67	2509.67	1523.33	858.333	3233.33
SVPNMSLDQSVVELY	172		2115.33	2820	2131.67	11695.7	1093	3356.67	1974.67	2232.33	1777.33	1002.67	3223.33
VPNMSLDQSVVELYT	173		1954.33	2692	2270	376	416.667	3581.33	1902	2144	1643.33	1025.67	3078
PNMSLDQSVVELYTD	174		2414.67	3398	2582.67	390	446.333	4430.33	2430.33	2807	1843.33	1156	3749.67
NMSLDQSVVELYTDT	175		2253.33	3461.67	2559.33	385	466	3941	2147.33	2437.67	1917.33	1112.67	3440
MSLDQSVVELYTDTA	176		1963	2908.67	2494	375	371	2951	1749.33	2102	1752	1085.67	2479.67
SLDQSVVELYTDTAF	177		1734.67	2764.33	2321	1162.33	1573	2966.67	1666	1663	1535.67	1013.67	3123
LDQSVVELYTDTAFS	178		1622	2732.67	2293.33	411.333	1001.33	3249.33	1748	1822.67	1510.33	812.667	3239.67
DQSVVELYTDTAFSW	179		1406	2502.33	1987	1822	8729.67	3076.33	1567.67	1460.67	1607.33	800.667	2992.67
QSVVELYTDTAFSWS	180		1580.33	2713.67	2068.67	2747.33	6190	3518.67	1685	1801.33	1610.67	916	2966.33
SVVELYTDTAFSWSV	181		1989.33	3555	2008	5819.67	9723	3184.33	2069.33	1913.33	1990.33	903.333	2876.67
VVELYTDTAFSWSVG	182		2410.67	2804.33	2319	4849	5792.33	4538.67	2861.67	2586.33	1849.67	1105.67	4129
VELYTDTAFSWSVGA	183		2797.67	2892.67	2383.33	4449.33	14400	4427	3957	3275	1919.33	1117.67	3718.33
ELYTDTAFSWSVGAR	184		2166.67	4095.33	3125.67	2129.33	1995.33	4672.33	2260.33	2449.33	1717	1024	4035.33
LYTDTAFSWSVGARA	185		2417	4243	3182.33	1925.67	1508.67	4968.33	2397.67	2853.33	2371.67	1507.33	4170
YTDTAFSWSVGARAA	186		2031.67	2741.67	2520	1225	979.667	4047.67	1734.33	2111.67	1981	1025.67	3524.67
TDTAFSWSVGARAAL	187		1722.33	2281.67	2381.33	767.333	609.667	3186.33	1558.33	1901.67	1616.33	964.667	3186.67
DTAFSWSVGARAALW	188		2415.33	3065	3464.33	2675	1821	4801.33	2543.33	2719.33	2630.33	1618.33	4507.33
TAFSWSVGARAALWE	189		1957	2810	2863	2881	1769	3866.67	2015.67	2271.33	2010.67	1349	3718.33
AFSWSVGARAALWEC	190		2687	4056.33	3732.67	3197.67	2316.33	5041	3446.33	3003.67	2987	1960.67	5595.33
FSWSVGARAALWECG	191		2446.33	3895.33	3608.67	2441	2288	4300.33	2899	2655.67	2721.67	1804.67	5140
SWSVGARAALWECGC	192		2150.67	2986.33	3480.33	5693.33	3673.33	4083.33	2502.33	2934.67	2906	1615.67	5359
WSVGARAALWECGCA	193		2594	4083.33	4285	3686.67	2175	3733.5	3038	3497.17	3257	1943.17	5218.67
SVGARAALWECGCAT	194		2187.33	3331	3145.33	3174	1500.67	2424.83	2270	2761.67	2300.5	1284.83	3946.33
VGARAALWECGCATL	195		2108.33	4202.67	3778.83	3574.33	4869	3751.67	8000	2683	2070.5	1495.83	3798.83
GARAALWECGCATLG	196		2150.17	2801	3237.33	1401.67	1214.67	3248.67	2459.67	2607.67	2416.5	1552.33	4090.17
ARAALWECGCATLGA	197		2150.83	2821	3049.17	2225.33	1031.33	3098.83	2421.83	2533.67	2288	1305.83	3763
RAALWECGCATLGAS	198		1871.33	2512.17	2915.67	2035	1474.33	2545.67	1874.33	2257	1891.33	1282.67	3368.67
AALWECGCATLGASF	199		2157.83	2610.83	3145	2441	5660.67	3520.5	2721.5	2579	2390.33	1550.67	4007.33
ALWECGCATLGASFQ	200		2068.67	2668.17	2975.17	1369.33	2329.67	2785.33	2196.5	2349.5	2106.83	1348.83	3264.67
LWECGCATLGASFQY	201		2268.17	2726.83	3393	5717	8363.33	3467	2343.33	2523.5	2478.5	1705.67	3546.83
WECGCATLGASFQYA	202		2607.33	3626.17	3753.67	5525	10459.3	4140.17	2782.67	3134.17	3118.33	1996.17	4207.83
ECGCATLGASFQYAQ	203		1969.17	3352.33	3034.67	2488.67	3113.67	3161.33	2467.67	2228.17	2278.83	1553.67	3105.83
CGCATLGASFQYAQS	204		2315	2944.17	3637.67	3764.67	5378	3856	2376.17	4298.83	3033.33	2382.5	4291.83
GCATLGASFQYAQSK	205		2114.83	2553.33	3407.83	2385	2652.67	3686.67	3118.17	2430	3302.83	2480.5	4236.33
CATLGASFQYAQSKP	206		2279.17	2879	3256.33	2405.67	2526	3538.83	2723.33	2718.33	3521.17	2753.67	4422.67
ATLGASFQYAQSKPK	207		1605	2089.33	4155.5	1270	4229.33	2798.83	2372.83	2014.83	2277.5	1882	4392.17
TLGASFQYAQSKPKV	208		957	1389.33	2026.67	746	899.667	1226.83	1460.5	1221.5	1726.67	989.833	2718.83
LGASFQYAQSKPKVE	209		789.167	782.5	1090.83	672	457	5058.67	583.833	691.667	722.833	615.5	985.17
GASFQYAQSKPKVEE	210		1048.5	1232.67	1748.17	280.667	455	1069.5	783.5	994.333	1294.83	833.5	1369.33
ASFQYAQSKPKVEEL	211		2222	3187.33	2685.17	1343.33	473	1781.33	1025.83	3489.83	2062.83	1482.67	2349
SFQYAQSKPKVEELN	212		2020.17	2567.67	2770.67	635.667	459.333	2083.5	1187.33	2222.33	2437	1433.33	2539.67
FQYAQSKPKVEELNV	213		1642	2283.67	2619.33	472.667	459	2535.17	1079.83	1802.67	2262.83	1545	2478.83
QYAQSKPKVEELNVL	214		1708.5	2699	2522.83	4579.67	466.667	2499	1507	1902	1763.5	1160.67	2602.17
YAQSKPKVEELNVLC	215		1567.83	2296.67	2586	863	3028.5	1756.5	1234.33	1673.67	1881.17	1012.5	2300.33
AQSKPKVEELNVLCN	216		1565	2171.5	2556.33	416	787.667	1893.83	1288.33	1614.5	1858.33	1096.17	2444.17
QSKPKVEELNVLCNA	217		1985.33	2726.67	2670.17	425.333	464.667	2866.5	1773.83	2182.33	2132.17	1203	2838.33
SKPKVEELNVLCNAA	218		1823.83	2448.33	2526.5	373.667	491	2566	1524	1960.33	1607.67	1150.33	2450.33
KPKVEELNVLCNAAE	219		1826.67	2409	2518.67	347.667	496	2259.17	1554	1865.17	1950.83	1169.67	2440.83
PKVEELNVLCNAAEF	220		1777.83	2475.67	2713.67	544.333	1116.67	2143.17	1779.33	1913.17	1978.83	1169.17	2601.5
KVEELNVLCNAAEFT	221		1671.5	2426.17	2452.33	1397.33	1332.67	2401.5	1580	1801.67	1751.17	1040.83	2504.67
VEELNVLCNAAEFTI	222		1974.67	2654.83	2487.83	897.667	714.667	2903.83	1910.67	2168.67	2001.5	1072.33	2680
EELNVLCNAAEFTIN	223		2126.67	2704.33	2656	1749	1125	3219.33	2024.67	2246.83	2121.33	1247.33	2741.83
ELNVLCNAAEFTINK	224		1723.5	2755	4166	352	462.667	2600.67	1903.33	1981.33	2373.33	1292	2623.67
LNVLCNAAEFTINKP	225		1578.67	4482.17	2713.17	1051.33	1655.33	3122.67	1802.17	1649.67	2195	1365.67	2624.33
NVLCNAAEFTINKPK	226		1885	51050.8	1984.33	1886.67	59873.7	3516.5	5214.5	11908.2	2269.83	809	2159.33
VLCNAAEFTINKPKG	227		2376	54721.2	2041.67	693.333	60019	4174.17	6124.17	14482	2998	1054	2866.33
LCNAAEFTINKPKGY	228		2429	49671.8	2931	3327.33	63323	4570.67	5923.83	13510.3	3621.17	1086.83	3711.33
CNAAEFTINKPKGYV	229		1997	43975.8	2887.67	1178	58668.7	10481.3	5841	12454.3	5048.83	773.667	3341.33
NAAEFTINKPKGYVG	230		2185	55921.8	2721.33	768.333	58094.7	15430	5263.17	16207.8	4234.33	878.333	2851.5
AAEFTINKPKGYVGQ	231		2218	51808.3	3206.67	534.667	55443	19358.7	6231	14548.7	3782.67	844	3265.33
AEFTINKPKGYVGQE	232		2728.33	60779.3	2083.67	459.333	50665.7	20350	5356.67	15824.7	3935	1061.67	2774.67
EFTINKPKGYVGQEF	233		3168.67	58315	5159.67	1889.33	53155.3	20450	6934.67	17324.3	4953.67	5020	4013.33
FTINKPKGYVGQEFP	234		3859.33	34106	5672	2425	57012	20935	11922.3	17747.7	6707	5321	4584.33
TINKPKGYVGQEFPL	235		4059	50270	5727.67	10274.3	61607.3	17714.3	9025.33	17856	13314.3	5568.33	4415
INKPKGYVGQEFPLA	236		1664.33	18341.3	5169.33	1582.33	1814.33	17272	13826	1887.67	8397.33	4168.33	2799.33
NKPKGYVGQEFPLAL	237		4009.67	25886	6864.67	6909	1159.67	23244.7	44009	4012.33	8940.67	5694.67	6868.67
KPKGYVGQEFPLALI	238		4911.33	24469	10915.7	13097	9583	20243.3	30458.7	5623.67	9694.67	7179.67	10999
PKGYVGQEFPLALIA	239		4195.67	19618.7	7997.67	7198.67	5470	19131.3	32404.7	5103	6505.67	4450	8995.33
KGYVGQEFPLALIAG	240		3753.33	15923.3	6884.67	1596.33	1590.33	21159.3	35121.3	4362.67	5315.67	3009.33	6956.33
GYVGQEFPLALIAGT	241		3358.67	6752.67	4687	2593.33	1459.67	6779	8633	3360.33	3088	1842.33	5486.33
YVGQEFPLALIAGTD	242		2835.67	5656.67	3466.67	516.333	510	5462	6167.67	3132.33	2584.67	1330.33	4317
VGQEFPLALIAGTDA	243		2638	3304	2728.67	455.667	459.667	4204.33	5801.67	2811.33	2305.33	1224.67	4278.33
GQEFPLALIAGTDAA	244	VD3	2192.33	2949	2266	444	479	2869.67	5327	2401	1954.33	1058	3470.67
QEFPLALIAGTDAAT	245	VD3	1939.33	2642.67	2097.33	351.333	457	2926.67	5062.67	2037	1764.67	871.333	3211
EFPLALIAGTDAATG	246		1931.33	2225.33	2275.33	327.333	468.333	2855	1853	2046.67	1815.33	1061.67	3407
FPLALIAGTDAATGT	247		2019	2435.67	1976	299	374.667	2816.33	1655.67	2020.67	1553.33	917.333	3141
PLALIAGTDAATGTK	248		815.667	1528.33	1274	193	392	955	1137.33	847	914	557.667	1573.67
LALIAGTDAATGTKD	249		1350.33	2241.67	1790.67	116.333	393.667	1712.33	995.333	1495.67	1352	852	2506.33
ALIAGTDAATGTKDA	250		1234.33	2368	1784.67	369	434	1637.67	1034	1332.33	1370	841.333	2277.33
LIAGTDAATGTKDAS	251		1204.33	2509	1885	277	441	1790.33	2392	1239.33	1361	849.667	2354
IAGTDAATGTKDASI	252		1700	2471.33	1878.67	448.667	474.333	2458.33	1253.67	1839.33	1403	871.333	2550
AGTDAATGTKDASID	253		2120.67	2280.33	2632	705.333	816	1963.33	1401.33	2222.33	1900.33	1057.67	1677.33
GTDAATGTKDASIDY	254		2305.33	3736.67	2922.33	434.667	496.667	3245.67	2009.67	3241.67	2313	1192.33	1909.67
TDAATGTKDASIDYH	255		2560.67	3880.67	3126.33	309.333	420.333	2677.33	2298.33	4021.67	2534.67	1426	1967.67
DAATGTKDASIDYHE	256		2715	3760	3451	368.667	477.667	6735.33	2149.67	4210	3517.33	2189.33	1805.67
AATGTKDASIDYHEW	257		3328.67	4606.67	4831	1428	1496.33	6407.33	3160.33	4960.67	3453	2582.67	2275.67
ATGTKDASIDYHEWQ	258		2620.67	6039.33	4683.67	1073.67	872	9674.33	2308.67	5213.33	3651.33	2636.33	2060.67
TGTKDASIDYHEWQA	259		2540.33	3762	3927	899.667	832	4468	2273	2880.33	5138.33	2063	1961.33
GTKDASIDYHEWQAS	260		2548	3770.33	3674.67	541.667	549.667	2861.67	2622	2839.67	3321.33	1840.67	1526.33
TKDASIDYHEWQASL	261		2577.33	4243	4064.33	1040	1410.33	4816.67	4267.33	3083	2847.33	2135	2095.67
KDASIDYHEWQASLA	262		2569.33	3690.67	3917	952.667	581.667	3241.33	2796.33	3233.33	3016	2193	2036
DASIDYHEWQASLAL	263		1852.33	2037.67	2864.67	1058.67	1166	2497	2057	1828.33	2437	1357.33	1775
ASIDYHEWQASLALS	264		2002.33	2260.67	2968.67	1254	1271.33	2071.67	1861.67	2261	2360	1381.33	1739.33
SIDYHEWQASLALSY	265		1671	2088.67	3026.33	2971	2353	3451	1689	2021.67	2578.33	2510.33	2769.67
IDYHEWQASLALSYR	266		3055.33	55550.7	3745.33	5079	4070.67	16748	4665.33	16466.3	3311.67	1635.67	2326
DYHEWQASLALSYRL	267		2155.33	3143.67	3834.33	5171	4087.67	3171.67	2076	2654	2699.33	1843.67	2693.67
YHEWQASLALSYRLN	268		2721.33	4028	4966.33	6459.67	5101	5015.67	2938.33	3467	3402.67	2693.33	3758.33
HEWQASLALSYRLNM	269		2296.67	2646	4519.33	3791.33	3225.67	3237	2073.67	2500.67	2835	2110.33	2937
EWQASLALSYRLNMF	270		2227	2732.33	4290.67	4722.67	3864.67	3214.33	2089	2419.33	2578	1941.67	2672
WQASLALSYRLNMFT	271		2445	3615.67	5076.67	4140.33	2872.67	4100.33	2496.67	3088.67	3087	2255	3333
QASLALSYRLNMFTP	272		5400.67	7711.33	10551	7974.67	5740.67	9317	5807.33	6639.67	7695.33	6500	8760
ASLALSYRLNMFTPY	273		6732.33	10724.3	10341	8008.67	6011.67	15437.7	7872	8448.33	8370.33	5571.33	13639
SLALSYRLNMFTPYI	274		8848.33	14834.7	18051.3	7327.67	5856.67	17601	11379.3	12126.3	10898.7	10742.3	17222.3
LALSYRLNMFTPYIG	275		7362.67	10284	16161.7	5324.67	3509.33	14459.7	9156.67	10140.7	9614	8729.33	12524
ALSYRLNMFTPYIGV	276		7539	11942.7	16813	3809.67	2542.33	13846.7	7971.33	9456	7888	8219.33	10759
LSYRLNMFTPYIGVK	277		4446.67	7372	10394.7	4103.67	2395.33	8979.67	4865.33	5396.33	5225	5082.67	7628.67
SYRLNMFTPYIGVKW	278		10670.7	16859.7	20992	7629.67	4869.67	17736.7	12518.7	13809.7	11267.7	11930.3	17775
YRLNMFTPYIGVKWS	279		5957.67	6252.33	11094.3	5513.33	3692.33	10357.7	8250.67	7807	6259.33	6959.67	9258.33
RLNMFTPYIGVKWSR	280		7774.67	14894	13661.7	3215	1983	14969	10198	9110.67	7078	8791.33	12518
LNMFTPYIGVKWSRA	281		5987	4540.67	6953	3670.33	2230	7929.33	15355	5827.33	4143	4240	3652.33
NMFTPYIGVKWSRAS	282		5671	6969	8409	2051.33	1554	6871.67	9702.33	5109	5363.33	4484	5110.67
MFTPYIGVKWSRASF	283		2924	5205.67	7125.33	4854	3517	6434.33	3810.33	5167.67	3976.33	3723	5094.33
FTPYIGVKWSRASFD	284		5015	8139.33	9961	2478	2022.67	8837	6507.33	6469.33	4705.67	5092.67	7424.33
TPYIGVKWSRASFDA	285		4408.33	21064	5671.33	1406.33	1194.33	4916.33	5538.33	3019	2965	3883.33	3683.33
PYIGVKWSRASFDAD	286		5589.33	26480.7	4564	693.667	913.667	9300.33	9845.33	4397	2945	3617	2926.33
YIGVKWSRASFDADT	287		2122	3182.67	3717	569.667	644.667	2910.67	2122	2201	2322	1721	2690.67
IGVKWSRASFDADTI	288		7069	31677.7	8009	702.333	699	17245.7	18611.7	15001.7	2636.67	4680	2115
GVKWSRASFDADTIR	289		5711.33	33046.7	12581.7	769	502.667	19370.7	17381	13471	2684	4663	1957
VKWSRASFDADTIRI	290		10189.7	40079	17814.7	1917	1949.67	29523.3	49184	30521.7	4482.33	7032.67	1966
KWSRASFDADTIRIA	291		3566.67	4235.67	7035.67	509	580	4563.33	3536.67	4187.33	3574.33	3192.33	4187
WSRASFDADTIRIAQ	292		2057	2492.33	3447	900.333	830.667	2566	2298.33	2368.33	2341	1570.67	2172.67
SRASFDADTIRIAQP	293		1929.67	1669	2938	1110.67	513.667	2233.67	2204.67	1983.67	1955.67	1330.67	1674.33
RASFDADTIRIAQPK	294		2557.67	1598	2946	322.333	520.333	1999.67	3242.67	1726	1945.33	1210	1833
ASFDADTIRIAQPKS	295		1806.33	1928.67	2787	246.333	393.333	1836.67	1665.33	2049.33	2105.33	1227.33	1651
SFDADTIRIAQPKSA	296		1683.67	1796.33	2775	306.333	413	1776.33	1525.33	1815.67	1601.33	1065	1799
FDADTIRIAQPKSAT	297		2108	5914.33	2876	297.333	436.667	1712.67	1748.67	1884	2045.33	1335.67	1955.33
DADTIRIAQPKSATA	298		1961.67	2318.67	2639.67	321.667	482	1683	2259.33	2145.67	2018	1256.33	1989
ADTIRIAQPKSATAI	299		6290.67	34530.3	7778.33	292.667	413.667	17012.7	13457	16580.7	2074.33	3691.67	1620.33
DTIRIAQPKSATAIF	300		8282.33	40637.3	15040.7	1809.67	462.333	25364.3	30694.3	25353	2757.33	5719	2060.33
TIRIAQPKSATAIFD	301		13028	51362	22474.3	363.333	460.333	39391.7	56628	42902	2442.33	6094	2005.33
IRIAQPKSATAIFDT	302		3831	4087.67	5568.33	447.333	494.333	3638.33	32557.3	3868.33	3026.67	2834	2967.33
RIAQPKSATAIFDTT	303		2239	2499.67	3520.67	709	498.333	1955	14338	2389.67	2131	1634.67	1800.67
IAQPKSATAIFDTTT	304		2669.67	2596.67	3957.67	528.333	515	5058	10289	2674.67	2648.67	1037.33	1952.67
AQPKSATAIFDTTTL	305		3155.33	2939	3627.33	3577	12138	2520.67	11907.3	2165.67	2805.33	901	2348.33
QPKSATAIFDTTTLN	306		4613.67	1483	2648	3442.33	12290.7	4613.67	5114.33	1659	1595	1107.67	1246.67
PKSATAIFDTTTLNP	307		17405.7	41607.7	2724.67	4229.67	29750.3	3452	21019	1766	2241	5105	1540
KSATAIFDTTTLNPT	308		9351.67	40514.7	2751	4216.33	36213.3	2314	10130.3	2190.33	2078	4332	1850.67
SATAIFDTTTLNPTI	309	VD4	11844	49473	2835.67	5694	36349	9828.67	37152	11512.3	3510	6817.67	1752.67
ATAIFDTTTLNPTIA	310	VD4	4809.33	22857.7	4561.33	3935.67	19767.7	27812	12355	10843.3	2526.67	2666	2429.33
TAIFDTTTLNPTIAG	311	VD4	7569.33	46186	19881.7	4757.67	31958	40817.7	23167	29290.7	3217	3996.67	2218.33
AIFDTTTLNPTIAGA	312	VD4	13119.7	48268.7	23434.3	9592.33	33273.7	35528.7	40430.7	36975.7	5052.33	8739.67	1660
IFDTTTLNPTIAGAG	313	VD4	11371.7	47072	21584.3	34869	35513.7	34332	35728	35654	3214.67	7995.67	1667.67
FDTTTLNPTIAGAGD	314	VD4	27386.7	53817.3	40286.7	39199.7	25493.7	52651.3	61397.7	52893.7	15663.3	29408.7	2171
DTTTLNPTIAGAGDV	315	VD4	10118.3	32737.3	24538.3	39786	21493.3	34835	54092	36777.7	6797.33	17527	1754.67
TTTLNPTIAGAGDVK	316	VD4	36186.7	38381	33170	42459.7	1569.33	44115	56675.7	51324	12167.7	19091	2083
TTLNPTIAGAGDVKA	317	VD4	23690.3	25023	27310.3	52269.7	1414	47128	31818.3	29963.3	16868	18253	1624.67
TLNPTIAGAGDVKAS	318	VD4	27249.7	22330.7	33342.3	54210.7	1263	29017.7	41740.7	31859.3	11962.7	13571	1541.67
LNPTIAGAGDVKASA	319	VD4	22424.3	13932.3	20877.3	60558.7	969	14342.7	38375	7935	6519.33	7643.33	1601.33
NPTIAGAGDVKASAE	320	VD4	21954.3	3168	24931	49673.3	461	1917.33	33676.7	2135.67	5243.33	5888.33	1615
PTIAGAGDVKASAEG	321	VD4	19756.3	2514.33	9769.67	38649.7	530.333	1894	28665.3	1995	5700	7315.67	1556.33
TIAGAGDVKASAEGQ	322	VD4	18945	2570.67	6833.33	23829.7	551.333	1738.67	34534	1961	5649.67	4399.33	1753.33
IAGAGDVKASAEGQL	323	VD4	11669	2862	9230	25382.3	417.333	1642	24156.3	2131.33	3428.67	3834.67	1741
AGAGDVKASAEGQLG	324	VD4	3818.33	2230.33	2854.33	19299	472.667	1674.67	16359	2245.33	2132	5029.33	1813
GAGDVKASAEGQLGD	325		2748	2322.67	2922	10704	400.667	2016.67	7858	2464	2990.67	5961	1823.33
AGDVKASAEGQLGDT	326		2313.67	2297	2643	7667.33	428	1745.33	4144.67	2433.67	2293.33	5737	1724
GDVKASAEGQLGDTM	327		2327	2363.67	2748.67	24623.7	429.667	1788	4337	2237	2696	5873.67	1642.33
DVKASAEGQLGDTMQ	328		2073.67	2194.67	2540	2274	480	1750.33	3444.67	2567	1911.33	7731.67	1632
VKASAEGQLGDTMQI	329		2378.67	2226	3027.67	254.333	434.667	1646.67	4197.33	2478.67	2699.33	6123.67	1605
KASAEGQLGDTMQIV	330		2090.67	1865.67	2612.67	490.333	461.667	1627	3649	2020.67	2374	7462.33	1527.67
ASAEGQLGDTMQIVS	331		1696.67	1842.67	2480.67	569.333	483	1695.33	1502	1729.67	1601	2245.33	1493
SAEGQLGDTMQIVSL	332		1875.67	2100.67	2803	399	488.667	1894.33	1773.67	2037.67	1758.33	1488	3084.67
AEGQLGDTMQIVSLQ	333		1737.33	2010.67	2319	706.667	493	1995.67	2193	1772.67	1805	1212	1797
EGQLGDTMQIVSLQL	334		1610.67	2480.33	2498.33	351.667	333.667	2140.67	1663.33	2176	2047.67	895.333	1848.67
GQLGDTMQIVSLQLN	335		1921.67	2365	2488.67	458	413.667	2050.33	1934	1838	2047.33	971.667	1859.67
QLGDTMQIVSLQLNK	336		2226	2215	2753.33	235.333	389	2280.33	2427	2308.33	2365	1518.33	1872.33
LGDTMQIVSLQLNKM	337		1987	2054.33	2827.33	224.667	414.333	2043.33	1880	2137.33	2179	1405.67	1885
GDTMQIVSLQLNKMK	338		1405.67	1157.33	2600.67	271.667	411	1724.67	1329.33	1519	1728.33	1411	1607
DTMQIVSLQLNKMKS	339		1343	1647.67	2524.33	325	469.667	1715.67	1543	1349.67	1374.67	1331	1597.33
TMQIVSLQLNKMKSR	340		1491.67	1862.33	2933.67	902	770.333	1700.33	1484.67	1496	1805	1002	1876.33
MQIVSLQLNKMKSRK	341		1421.67	2529	3352.67	682	508.667	1743.67	1349	1506.67	1968.33	977.667	2138.67
QIVSLQLNKMKSRKS	342		1251	1051.67	2992.33	714.333	530.333	1483.67	1087.33	1168	2231	1010.67	2005
IVSLQLNKMKSRKSC	343		713	523.33	3093.67	452.333	625.333	728	1048	677.667	3647	543.667	2692
VSLQLNKMKSRKSCG	344		584.333	603.33	3187	571	556.333	499.333	1356	618	3059	387	2544
SLQLNKMKSRKSCGI	345		881.667	1227	10921	1308.67	733.667	1148.67	3804.67	912	5864.33	503.333	6873
LQLNKMKSRKSCGIA	346		425	673.67	7258.33	315.333	439.667	613.667	1781.33	660	3826	458	4431.67
QLNKMKSRKSCGIAV	347		309.333	325.33	6379.33	345	524	614	1657.67	556	3130.67	404	4178.67
LNKMKSRKSCGIAVG	348		380.667	565.67	5504	233	397.333	556.667	1693.33	398.333	3428.33	256.667	4409.33
NKMKSRKSCGIAVGT	349		724.667	908.33	1608	293.333	526.667	893.667	488.667	842	899	339	1401.67
KMKSRKSCGIAVGTT	350		849.333	898.67	3220	541	499	1060.33	1297.33	775	1906	542.667	2338.33
MKSRKSCGIAVGTTI	351		671	566.33	1854.67	345	430	557.333	672	681.333	1064	628	1750.67
KSRKSCGIAVGTTIV	352		1748.67	2227.67	2769.67	504.333	462.333	1671	1681.33	1801	2310	1353.67	1802
SRKSCGIAVGTTIVD	353		2024.67	2609	2844.33	515.5	512.667	2120.33	2524	2301	2140.33	1678.67	1807.67
RKSCGIAVGTTIVDA	354		2026.33	2812	3023.33	818.667	524.667	2534.33	2798.33	2493.33	1967.33	1448.33	1969.67
KSCGIAVGTTIVDAD	355		1697.33	1597.33	2378.33	623.333	481.667	1735.67	1778	1827.67	1624	1030.33	1477.67
SCGIAVGTTIVDADK	356		1676.33	1897	2464.33	246.333	419	1565.67	1621	1753.33	1677.67	1142	1467.33
CGIAVGTTIVDADKY	357		1935.33	2170.33	2836.67	655.333	536.333	1885	1814	2201	2444.67	1374.33	1706
GIAVGTTIVDADKYA	358		1761.67	2387.67	2551	499	528.333	2010.33	2164.67	2209.67	2009.33	1323.33	1846.33
IAVGTTIVDADKYAV	359		2290	2957.33	3148	479	488.667	2287.33	2535.33	2477.67	2395.67	1856.67	2023.33
AVGTTIVDADKYAVT	360		2185	2849	3006.33	596.333	471.333	2012	1927.33	2450.67	2445	1713.33	1919.33
VGTTIVDADKYAVTV	361		1663.67	1818.67	2438.33	540.667	497	1583.33	1475.67	1654	1782	1129.67	1404.67
GTTIVDADKYAVTVE	362		1837	2118	2757	422.333	484.333	1744.33	1600	1901.67	1665.33	1241	1698
TTIVDADKYAVTVET	363		1935.33	2506.33	2860.67	451	497.667	2200.67	1937.67	2194	2363.67	1357.33	1923.33
TIVDADKYAVTVETR	364		2351.67	2579	3059	441.333	578	2454.67	1802.67	2223	2451.67	1611.33	2254.67
IVDADKYAVTVETRL	365		1841.33	2823.33	3414.67	1586	1649.67	3009.33	1574	2082.33	2728.33	1811.33	2736.67
VDADKYAVTVETRLI	366		2162	2864.67	3671	4104.33	2643	2986.67	1989.67	2449.33	2724.33	1707	2708.33
DADKYAVTVETRLID	367		1670.33	1784	2705	919.667	1118.33	1770.33	1790.67	1842.33	1806.33	1203.67	1689
ADKYAVTVETRLIDE	368		1746	2299.33	2972.33	748.333	886.333	1686	1535.33	2016.33	1743.67	1226	1803
DKYAVTVETRLIDER	369		1727	2367	2736.33	867.333	706	1783.33	1702.67	2103.33	1817	1282.67	1771.67
KYAVTVETRLIDERA	370		2061.67	2771.33	3643	900.333	1233.67	2996.33	2137.33	2742.67	2695.33	2025	3246.33
YAVTVETRLIDERAA	371		2088.67	3207	3150.33	1450.67	1648	3041	2199	2529.33	2239.33	1719.67	2989.67
AVTVETRLIDERAAH	372		2006	2410.67	3434.67	367.667	672	1704.33	1438	2138.33	2422.67	1205	2160
VTVETRLIDERAAHV	373		2246.67	2613	3685.67	2983.33	3213.67	2448	1853	2579	2354.67	1437	2344
TVETRLIDERAAHVN	374		2111.67	2183.33	3119.33	344.667	433	1871.67	1431.67	2167	1727.33	960	1783.33
VETRLIDERAAHVNA	375		2029	2752.67	3122.33	363	446	2018.67	1408	2309.33	1760	1081	1806
ETRLIDERAAHVNAQ	376		1981	1827.33	3093.33	304.333	445.667	1795	1321	2048.33	1688	1082.33	1784
TRLIDERAAHVNAQF	377		3197.33	2147	4411	665	442.667	2300.33	3996.67	2505.33	2276.33	1520.67	2216.33
RLIDERAAHVNAQFR	378		2087.67	3099.67	5845	1084.33	737.667	3510	2498.33	2038	2536.67	1552	4050.67
LIDERAAHVNAQFRF	379		2161.33	2535.33	4285.33	1717.33	1421.33	2947.67	2011.33	2909.33	2245.67	1736	2636.33

## Sheet: Vaccinated CTH522
Peptide		Domain	V1	V2	V3	V4	V5	V6	V7	V8	V9	V10	V11	V12	V13	V14	Placebo
DAISMRVGYYGDFVF	1		1482	594	1669	533	2017	660	292	2049	121	144	2982	1937	552	678	353
AISMRVGYYGDFVFD	2		694	507	1521	689	1305	690	420	2821	2643	470	689	609	902	872	467
ISMRVGYYGDFVFDR	3		5420	4165	16349	4707	16080	6489	603	2699	3564	707	1478	857	814	3540	594
SMRVGYYGDFVFDRV	4		4985	4417	21497	4055	14538	6080	620	2580	3794	773	1643	886	744	3438	609
MRVGYYGDFVFDRVL	5		2993	2753	15975	3188	9918	3646	513	2262	3289	745	1492	776	766	2931	509
RVGYYGDFVFDRVLK	6		3738	3550	15847	3404	9196	3759	1188	2453	3451	1292	1841	1703	1442	3376	1049
VGYYGDFVFDRVLKT	7		2666	3632	15693	3133	10924	2826	384	2335	2678	594	1513	1001	500	3486	421
GYYGDFVFDRVLKTD	8		2168	3384	14951	2921	8041	2297	246	2023	2521	488	1371	765	402	2796	308
YYGDFVFDRVLKTDV	9		1710	2548	12959	2043	5863	511	252	1472	2204	369	1066	812	262	2209	293
YGDFVFDRVLKTDVN	10		669	2806	15977	2401	6197	276	178	1298	1258	445	1251	819	254	3885	252
GDFVFDRVLKTDVNK	11		1361	4308	23802	4274	4531	827	186	219	1475	575	2063	1146	234	2375	264
DFVFDRVLKTDVNKE	12		337	1962	12634	3071	1895	303	207	208	139	308	1458	986	240	479	245
FVFDRVLKTDVNKEF	13		940	408	1234	685	1873	1947	374	4267	405	8772	772	1057	805	404	284
VFDRVLKTDVNKEFQ	14		638	397	287	303	1755	1477	232	3871	312	10309	297	299	763	329	308
FDRVLKTDVNKEFQM	15		2296	2861	341	2278	3608	3218	270	9047	489	11176	6640	209	1313	933	255
DRVLKTDVNKEFQMG	16		2778	933	503	5676	11522	3893	216	8831	3099	11391	10099	437	1217	425	277
RVLKTDVNKEFQMGA	17		19008	1277	6757	2433	57103	3855	225	10089	10537	7704	14198	2093	1112	636	186
VLKTDVNKEFQMGAK	18		41769	14632	42009	22948	61074	11697	1582	17509	13254	8084	28167	12251	2050	13066	236
LKTDVNKEFQMGAKP	19		41141	18620	49990	61388	60238	13000	1550	19018	15294	7218	31695	50001	2445	22556	250
KTDVNKEFQMGAKPT	20		42346	20484	48631	62889	59116	9864	1688	12055	17500	662	32481	52384	1497	24347	218
TDVNKEFQMGAKPTT	21		57408	26740	50912	57903	54962	10457	1496	18973	13915	583	42908	54821	1664	21841	232
DVNKEFQMGAKPTTD	22		49137	22504	50141	61656	60424	7607	1060	25330	11944	594	44857	52745	1654	23163	244
VNKEFQMGAKPTTDT	23		43250	19599	56475	60200	63712	12751	2912	32772	17718	2342	44752	60055	1743	22097	233
NKEFQMGAKPTTDTG	24		43698	22898	51825	62351	61479	14427	2566	23090	18910	10447	41695	53112	2157	19737	247
KEFQMGAKPTTDTGN	25		36144	29375	44739	60042	55236	14878	9215	25535	17018	15211	46960	58288	3778	24359	188
EFQMGAKPTTDTGNS	26		26862	27747	47353	59022	51287	13981	17189	26956	5646	14651	43673	56684	11242	21208	188
FQMGAKPTTDTGNSA	27		27425	29250	53366	43515	56913	10272	22256	23056	2158	15268	34527	58293	10956	12781	194
QMGAKPTTDTGNSAA	28		24103	21847	41000	16871	23098	9984	19982	13658	1845	14721	12339	56694	10399	2000	221
MGAKPTTDTGNSAAP	29		32260	22780	42553	16760	28760	14752	27563	13897	2726	16043	7078	54797	10909	2454	200
GAKPTTDTGNSAAPS	30		24194	12747	39782	14257	30209	13267	26787	11851	2724	13181	6171	60228	10165	3502	920
AKPTTDTGNSAAPST	31	VD1	27026	23030	43683	14541	59745	18823	27043	10130	2594	13777	7805	52546	8620	3791	204
KPTTDTGNSAAPSTL	32	VD1	20650	20577	44334	13614	63793	38871	25022	12790	1732	14003	7027	61417	9688	4954	180
PTTDTGNSAAPSTLT	33	VD1	17485	13763	40121	15026	61933	9928	16910	8494	1190	34512	9109	49354	1560	3757	247
TTDTGNSAAPSTLTA	34	VD1	16814	15793	29304	14130	57665	9040	15708	2772	259	29527	8479	36679	727	3115	227
TDTGNSAAPSTLTAR	35	VD1	16830	22007	30071	15949	54494	15218	16495	4925	3584	34273	17224	55091	3906	12978	258
DTGNSAAPSTLTARE	36	VD1	14035	21682	20500	26006	59356	32505	14377	3764	2340	23345	13753	42929	3831	20908	268
TGNSAAPSTLTAREN	37		2456	14506	243	23465	54844	23757	4148	3228	2227	24040	14005	37303	3385	18514	244
GNSAAPSTLTARENP	38		1950	16092	203	24078	55728	22006	3278	3629	2045	24295	13936	42791	3548	18248	300
NSAAPSTLTARENPA	39		2225	14106	203	27270	58655	24174	3504	3335	2090	25075	14036	40874	3349	19330	241
SAAPSTLTARENPAY	40		1854	20200	985	24870	42762	30504	8300	19111	4815	18403	11647	35896	7856	19114	296
AAPSTLTARENPAYG	41		1646	18077	880	18744	54258	19571	7135	19682	4804	17873	10841	40179	7320	16475	292
APSTLTARENPAYGR	42		1917	19965	1257	25651	55087	29535	9954	25133	6582	19565	12270	43371	9658	20653	349
PSTLTARENPAYGRH	43		1453	20214	1341	29475	63182	25851	6662	18362	6777	23101	11078	39627	7018	22347	599
STLTARENPAYGRHM	44		318	18157	1114	22600	53537	19907	10498	23518	5207	274	12639	35105	7518	10445	484
TLTARENPAYGRHMQ	45		497	14546	2007	19370	64823	17148	6259	14961	6147	124	11860	23975	6068	8394	596
LTARENPAYGRHMQD	46		1197	8030	2224	9955	56646	14358	5781	19605	6845	150	2796	16576	276	3077	358
TARENPAYGRHMQDA	47		1359	6325	2261	9280	58435	13181	4932	17698	6601	119	2918	14135	274	950	407
ARENPAYGRHMQDAE	48		1304	7067	2196	8380	49593	10585	5009	16697	5439	139	3004	17241	267	305	523
RENPAYGRHMQDAEM	49		925	4700	1823	7331	61603	8644	4324	16423	5522	141	2569	15109	230	305	264
ENPAYGRHMQDAEMF	50		707	2951	1502	4811	24668	5727	546	13477	5857	235	3741	9349	395	493	276
NPAYGRHMQDAEMFT	51		951	4558	1772	2870	31446	6564	512	7101	3213	204	3294	4274	266	292	288
PAYGRHMQDAEMFTN	52		929	216	541	1761	25903	3161	174	1174	2164	188	2518	1029	284	3512	287
AYGRHMQDAEMFTNA	53		649	258	913	1338	385	2267	172	381	1032	156	2203	1413	284	252	274
YGRHMQDAEMFTNAA	54		542	173	305	844	373	1925	180	306	489	194	669	456	296	360	321
GRHMQDAEMFTNAAC	55		308	201	206	922	801	330	168	187	1226	130	532	739	259	183	333
RHMQDAEMFTNAACM	56		729	167	214	1045	479	351	128	177	80	117	515	391	238	158	416
HMQDAEMFTNAACMA	57		375	298	393	423	1414	281	239	292	138	275	785	667	509	519	290
MQDAEMFTNAACMAL	58		345	149	198	224	246	267	167	170	131	156	430	200	187	217	269
QDAEMFTNAACMALN	59		318	149	232	234	446	258	171	174	128	173	464	258	218	255	255
DAEMFTNAACMALNI	60		292	236	294	306	406	315	288	242	232	266	456	707	432	349	379
AEMFTNAACMALNIW	61		322	241	311	315	318	337	205	232	218	254	315	507	538	456	408
EMFTNAACMALNIWD	62		266	253	302	338	343	307	206	224	252	212	291	523	385	717	502
MFTNAACMALNIWDR	63		271	255	413	337	313	356	178	192	309	209	278	331	283	701	611
FTNAACMALNIWDRF	64		313	326	6651	381	316	391	206	231	278	228	472	357	448	858	502
TNAACMALNIWDRFD	65		336	321	11031	408	277	401	170	209	298	196	978	325	500	857	436
NAACMALNIWDRFDV	66		483	1212	8871	579	536	458	222	311	283	306	1247	1726	1200	953	532
AACMALNIWDRFDVF	67		577	1772	4407	481	796	440	213	305	222	228	2114	911	1348	580	353
ACMALNIWDRFDVFC	68		335	1354	2472	525	4996	732	540	476	292	241	887	2739	1071	401	1062
CMALNIWDRFDVFCT	69		1264	2050	6741	688	952	477	500	572	657	1012	3929	2566	1705	746	698
MALNIWDRFDVFCTL	70		496	938	1671	423	648	427	212	230	242	300	893	638	922	466	426
ALNIWDRFDVFCTLG	71		353	1099	1142	525	1242	456	287	336	279	348	897	2003	1138	417	471
LNIWDRFDVFCTLGA	72		442	559	680	436	362	430	292	258	226	222	601	355	560	367	373
NIWDRFDVFCTLGAT	73		403	643	771	371	386	405	265	236	242	242	448	453	636	375	608
IWDRFDVFCTLGATS	74		416	264	324	364	378	399	287	243	213	244	378	317	552	410	511
WDRFDVFCTLGATSG	75		525	291	325	465	397	432	303	298	238	284	523	423	625	434	404
DRFDVFCTLGATSGY	76		694	259	299	410	369	404	243	245	202	232	426	301	380	354	355
RFDVFCTLGATSGYL	77		503	280	351	436	410	439	302	282	267	280	491	365	434	382	481
FDVFCTLGATSGYLK	78		577	325	431	534	585	462	417	322	304	315	654	428	503	496	482
DVFCTLGATSGYLKG	79		533	340	605	441	446	427	313	299	282	272	400	410	503	501	524
VFCTLGATSGYLKGN	80		501	272	395	393	408	379	315	273	226	283	296	306	442	1321	357
FCTLGATSGYLKGNS	81		358	234	252	284	270	304	173	238	155	220	224	260	302	549	327
CTLGATSGYLKGNSA	82		464	233	195	196	200	456	114	136	130	105	175	173	222	201	520
TLGATSGYLKGNSAS	83		227	145	635	173	197	264	120	128	99	88	123	125	212	152	323
LGATSGYLKGNSASF	84		338	231	1184	314	290	423	171	415	164	160	564	3924	256	225	415
GATSGYLKGNSASFN	85		329	235	493	345	280	383	144	222	169	141	990	524	266	461	395
ATSGYLKGNSASFNL	86		326	214	395	327	280	708	165	199	141	166	1133	664	308	316	387
TSGYLKGNSASFNLV	87		355	272	376	357	407	441	224	247	223	261	917	384	392	296	525
SGYLKGNSASFNLVG	88		304	276	390	871	297	437	211	194	219	201	647	391	445	272	553
GYLKGNSASFNLVGL	89		716	380	450	510	539	529	418	423	288	286	975	516	490	419	517
YLKGNSASFNLVGLF	90		304	189	223	269	256	334	190	180	146	144	238	227	227	262	355
LKGNSASFNLVGLFG	91		307	196	308	348	306	478	221	231	160	182	595	269	332	394	407
KGNSASFNLVGLFGD	92		261	223	242	340	283	530	172	188	153	208	396	477	275	908	337
GNSASFNLVGLFGDN	93		272	204	292	350	248	376	159	182	179	213	387	397	280	824	301
NSASFNLVGLFGDNE	94		330	163	204	300	279	314	168	174	137	177	202	231	314	1616	290
SASFNLVGLFGDNEN	95		254	208	240	264	319	285	170	182	143	155	278	331	218	1370	318
ASFNLVGLFGDNENQ	96		266	181	204	221	229	277	162	177	125	141	227	306	205	771	277
SFNLVGLFGDNENQK	97		272	164	209	242	279	286	226	969	115	218	244	287	447	2926	281
FNLVGLFGDNENQKT	98		266	157	261	234	291	390	186	174	114	239	213	242	401	1120	269
NLVGLFGDNENQKTV	99		242	153	192	221	283	292	169	166	97	139	188	232	455	3907	275
LVGLFGDNENQKTVK	100		254	155	182	230	209	278	219	160	93	136	178	195	457	4321	278
VGLFGDNENQKTVKA	101		298	139	264	204	203	273	195	156	108	123	156	150	316	421	249
GLFGDNENQKTVKAE	102		295	181	355	217	244	296	188	139	98	124	149	158	373	222	283
LFGDNENQKTVKAES	103		290	143	208	209	218	277	208	163	94	144	154	141	394	276	241
FGDNENQKTVKAESV	104		346	158	245	224	261	269	179	277	137	217	203	229	343	333	262
GDNENQKTVKAESVP	105		577	172	258	232	243	258	157	171	91	243	210	202	250	395	245
DNENQKTVKAESVPN	106	VD2	480	166	299	246	316	270	176	303	100	290	260	225	260	330	262
NENQKTVKAESVPNM	107	VD2	317	193	222	226	228	303	162	184	133	200	175	198	274	301	285
ENQKTVKAESVPNMS	108	VD2	339	466	299	233	412	304	157	178	120	207	187	176	264	299	272
NQKTVKAESVPNMSF	109	VD2	953	5039	58405	219	238	280	141	164	140	204	200	155	202	269	246
QKTVKAESVPNMSFD	110	VD2	326	3658	51957	238	300	260	160	172	148	237	286	157	233	317	213
KTVKAESVPNMSFDQ	111	VD2	227	3058	46956	230	233	273	145	175	113	166	193	119	136	177	225
TVKAESVPNMSFDQS	112	VD2	260	2694	56949	209	237	252	134	168	112	709	141	139	156	301	207
VKAESVPNMSFDQSV	113		352	3975	61906	244	767	247	213	207	128	255	1051	390	265	397	240
KAESVPNMSFDQSVV	114		477	2320	63817	296	580	295	165	185	118	333	432	294	306	361	240
AESVPNMSFDQSVVE	115		577	170	1071	293	290	2856	193	227	211	176	183	206	256	211	325
ESVPNMSFDQSVVEL	116		419	229	43952	437	434	308	175	204	237	325	832	1049	444	494	307
SVPNMSFDQSVVELY	117		622	174	388	275	450	340	338	273	187	165	163	243	224	215	290
VPNMSFDQSVVELYT	118		366	277	49341	313	260	309	254	192	203	174	534	578	230	201	440
PNMSFDQSVVELYTD	119		368	192	543	276	272	292	174	196	94	163	326	303	264	188	273
NMSFDQSVVELYTDT	120		514	192	313	304	545	322	216	247	148	238	252	303	367	363	292
MSFDQSVVELYTDTT	121		722	3468	248	291	255	349	222	316	182	170	263	188	256	210	420
SFDQSVVELYTDTTF	122		1019	197	272	305	272	2870	183	219	197	176	171	196	238	285	326
FDQSVVELYTDTTFA	123		1119	231	223	268	260	310	177	182	144	240	193	181	370	5486	296
DQSVVELYTDTTFAW	124		1029	178	235	243	311	326	169	211	95	163	159	170	255	218	277
QSVVELYTDTTFAWS	125		726	207	251	273	248	273	154	202	108	163	158	169	240	200	424
SVVELYTDTTFAWSV	126		1766	319	402	487	429	568	484	520	247	307	399	394	374	1471	345
VVELYTDTTFAWSVG	127		1139	301	421	623	340	433	385	265	348	302	794	687	482	638	464
VELYTDTTFAWSVGA	128		663	398	682	547	559	481	350	282	298	398	638	677	489	592	360
ELYTDTTFAWSVGAR	129		300	277	423	369	553	406	257	251	219	287	394	357	1849	380	445
LYTDTTFAWSVGARA	130		910	241	411	3672	1034	360	262	177	162	266	305	266	255	321	311
YTDTTFAWSVGARAA	131		653	338	664	392	3839	333	231	182	157	280	444	665	256	374	312
TDTTFAWSVGARAAL	132		510	267	407	1267	642	359	213	224	141	226	220	377	336	283	340
DTTFAWSVGARAALW	133		509	280	408	420	746	517	296	256	189	304	315	359	454	447	410
TTFAWSVGARAALWE	134		482	263	661	405	1695	373	300	275	149	244	649	275	393	373	356
TFAWSVGARAALWEC	135		487	327	3579	479	1633	520	335	318	184	295	1516	352	504	463	459
FAWSVGARAALWECG	136		493	330	1979	8659	1610	473	388	210	255	358	775	418	416	430	497
AWSVGARAALWECGC	137		572	343	6090	681	4807	1027	355	222	889	368	2607	378	660	652	539
WSVGARAALWECGCA	138		545	379	8857	881	5893	1315	394	350	1029	465	2869	413	882	724	547
SVGARAALWECGCAT	139		604	263	11121	8407	4357	983	262	202	989	371	3000	303	556	603	401
VGARAALWECGCATL	140		474	324	4591	521	1087	643	223	252	210	250	2201	329	606	458	435
GARAALWECGCATLG	141		421	235	4056	384	2016	721	270	247	185	260	2437	341	472	503	379
ARAALWECGCATLGA	142		370	225	3930	345	1854	484	272	143	274	238	1698	287	373	407	379
RAALWECGCATLGAS	143		376	186	3991	318	1217	440	223	135	244	241	1606	226	314	379	324
AALWECGCATLGASF	144		475	268	465	395	395	378	279	195	200	258	360	322	429	376	381
ALWECGCATLGASFQ	145		466	254	355	319	407	362	271	168	167	249	304	308	434	407	373
LWECGCATLGASFQY	146		535	264	446	402	404	359	279	221	153	258	277	280	373	316	389
WECGCATLGASFQYA	147		742	323	1515	420	400	389	381	269	199	355	368	434	423	394	391
ECGCATLGASFQYAQ	148		2163	1905	5507	6199	8943	1849	795	1079	731	5314	10175	6041	1185	2713	313
CGCATLGASFQYAQS	149		1279	283	2355	1092	1246	504	515	273	251	285	331	320	515	447	401
GCATLGASFQYAQSK	150		1949	323	2915	471	543	541	346	555	322	269	306	338	531	361	394
CATLGASFQYAQSKP	151		2652	412	3243	738	1938	635	546	347	355	318	369	394	575	528	380
ATLGASFQYAQSKPK	152		4295	828	3727	551	469	712	336	332	277	339	275	444	384	315	325
TLGASFQYAQSKPKV	153		6198	309	4387	387	1108	718	448	290	263	223	675	321	348	305	334
LGASFQYAQSKPKVE	154		3598	141	3598	228	875	624	211	187	111	162	182	211	254	345	157
GASFQYAQSKPKVEE	155		3025	151	644	262	836	499	338	185	116	146	194	276	206	222	223
ASFQYAQSKPKVEEL	156		2501	1159	3015	3816	23427	1900	2061	1085	1609	442	3537	2113	1645	2568	264
SFQYAQSKPKVEELN	157		1764	211	344	242	647	678	241	198	190	226	413	313	207	613	219
FQYAQSKPKVEELNV	158		993	198	514	341	518	511	198	286	181	229	398	268	264	302	285
QYAQSKPKVEELNVL	159		316	186	245	378	489	361	158	189	308	191	266	6791	284	311	270
YAQSKPKVEELNVLC	160		352	229	513	399	732	377	168	164	116	245	319	1202	254	233	298
AQSKPKVEELNVLCN	161		285	236	384	424	677	430	193	164	218	287	454	2640	348	317	311
QSKPKVEELNVLCNA	162		365	254	419	429	692	313	250	150	493	329	550	5387	422	418	298
SKPKVEELNVLCNAA	163		277	272	489	459	824	311	255	194	234	301	503	630	400	379	342
KPKVEELNVLCNAAE	164		436	247	1539	311	807	408	197	191	225	283	439	1442	333	312	333
PKVEELNVLCNAAEF	165		360	201	306	284	418	256	169	153	153	291	324	688	300	337	283
KVEELNVLCNAAEFT	166		414	182	328	277	375	269	161	135	103	235	390	495	278	263	271
VEELNVLCNAAEFTI	167		319	232	376	277	365	264	726	138	240	334	360	1077	288	342	292
EELNVLCNAAEFTIN	168		478	244	417	399	588	267	170	180	269	292	526	889	379	373	307
ELNVLCNAAEFTINK	169		1143	1147	891	964	3333	480	820	1425	1128	285	6688	3127	546	687	280
LNVLCNAAEFTINKP	170		4981	8897	13851	21692	34320	4520	3712	9379	4739	5901	19742	13653	3486	6436	299
NVLCNAAEFTINKPK	171		16402	22499	19251	30298	56364	15546	22146	15039	12378	3797	43969	46404	11865	21769	306
VLCNAAEFTINKPKG	172		24062	24331	22499	32254	64377	15195	24079	14728	13604	4252	43401	42549	12091	18646	430
LCNAAEFTINKPKGY	173		21194	31208	27318	35449	64741	15591	24926	18907	15190	4712	30697	48402	11208	21814	578
CNAAEFTINKPKGYV	174		26073	23592	26469	32106	60157	16984	20849	18794	15803	4798	29564	47377	10891	21120	553
NAAEFTINKPKGYVG	175		31489	27886	32971	51825	61781	18518	24385	31865	24420	4783	53428	52388	9824	23296	407
AAEFTINKPKGYVGK	176		23590	21602	37094	38503	65123	19807	22115	34045	24226	4169	48321	37592	10121	21109	636
AEFTINKPKGYVGKE	177		36152	23772	30786	34377	65387	19598	19089	27107	12192	31103	35887	41852	10770	20576	385
EFTINKPKGYVGKEF	178		59123	31849	48951	53333	54786	46980	27756	46737	17751	36844	49281	43872	13148	32054	448
FTINKPKGYVGKEFP	179		45799	29964	32880	51999	64753	43224	18908	26277	14769	30180	35345	58666	11344	22184	380
TINKPKGYVGKEFPL	180		57340	46077	64845	62503	63899	55599	17123	37129	17208	53665	58693	60068	13594	21932	353
INKPKGYVGKEFPLD	181		61704	58465	63746	63124	61945	59694	31764	61292	26041	59798	58157	60337	20077	24711	182
NKPKGYVGKEFPLDL	182		60443	54125	64244	60096	61300	62350	28862	56995	23115	61756	57293	59061	20230	27640	239
KPKGYVGKEFPLDLT	183		62048	61976	61231	61523	59973	57818	26932	45323	20263	60071	52595	51495	22306	28581	187
PKGYVGKEFPLDLTA	184		51609	60131	59165	57503	64596	54343	24619	41660	13971	55796	60609	53865	20809	25250	378
KGYVGKEFPLDLTAG	185		36460	48987	61258	62262	62731	55413	20561	26458	12005	58340	53512	47466	13519	21374	334
GYVGKEFPLDLTAGT	186		42506	17968	48576	56423	60482	40821	9627	10444	7303	50138	46110	44664	10726	17028	456
YVGKEFPLDLTAGTD	187		7335	11768	43931	63269	60282	21911	8409	4037	4623	52055	41728	43521	12760	18755	429
VGKEFPLDLTAGTDA	188		17673	13447	49082	36129	63530	24383	12386	9953	12674	51158	39213	33221	14773	22820	317
GKEFPLDLTAGTDAA	189	VD3	7961	2807	41469	12011	62918	18386	1492	1256	3358	45845	31389	26897	6042	10833	415
KEFPLDLTAGTDAAT	190	VD3	8758	2603	35998	7618	61294	18022	1211	1014	3795	48875	23045	25734	5531	10614	354
EFPLDLTAGTDAATG	191		758	540	18648	1877	7978	4049	460	318	1085	12372	2740	9015	495	4667	245
FPLDLTAGTDAATGT	192		1477	1281	7493	3879	27626	3431	2002	1042	1509	1365	3484	4961	1103	4680	338
PLDLTAGTDAATGTK	193		1233	308	7751	58715	9949	33096	6179	391	15423	311	724	2695	1476	5262	271
LDLTAGTDAATGTKD	194		1927	452	6536	31090	2442	22035	4687	1045	12450	490	801	1682	3110	3967	284
DLTAGTDAATGTKDA	195		2583	592	2965	36823	2960	21384	4643	1420	11834	582	1407	1711	3959	3935	276
LTAGTDAATGTKDAS	196		4393	2438	6878	48855	29012	30958	7591	2505	18855	768	6722	5671	5964	6841	232
TAGTDAATGTKDASI	197		1878	445	1374	39089	1433	3540	631	1107	3418	316	467	405	2071	1989	224
AGTDAATGTKDASID	198		1840	470	327	41570	1041	392	708	1363	2297	301	348	419	2267	2035	219
GTDAATGTKDASIDY	199		2400	488	585	23192	3444	905	626	1335	895	1405	791	1121	3237	1087	258
TDAATGTKDASIDYH	200		2695	1293	3196	12519	17342	758	1958	1391	1197	981	5838	3512	4186	1975	273
DAATGTKDASIDYHE	201		1968	1011	1164	14047	21499	1122	3326	3872	1008	606	2104	1452	5891	3549	260
AATGTKDASIDYHEW	202		1240	645	880	4313	12638	1489	858	2794	578	1222	1015	742	4572	1867	330
ATGTKDASIDYHEWQ	203		1943	868	945	21368	35999	6368	1135	5193	496	2411	1555	1222	5636	3553	277
TGTKDASIDYHEWQA	204		669	484	840	13820	24599	2884	622	2483	168	1005	1278	1276	1952	5699	329
GTKDASIDYHEWQAS	205		485	688	1211	10637	14838	2519	694	1984	250	1029	1355	1188	1691	4730	276
TKDASIDYHEWQASL	206		857	1423	4887	11981	26579	4654	1894	3547	649	3819	7330	4021	3359	7200	323
KDASIDYHEWQASLA	207		356	546	1884	3942	10789	1929	870	1066	338	1253	2135	1492	1767	2835	313
DASIDYHEWQASLAL	208		662	511	924	4467	6230	1153	383	735	141	551	872	624	1083	1890	276
ASIDYHEWQASLALS	209		708	416	810	1247	1175	408	235	235	155	338	568	362	446	487	307
SIDYHEWQASLALSY	210		1046	641	443	1988	1040	419	416	324	134	205	176	265	359	344	295
IDYHEWQASLALSYR	211		30234	24261	48518	39144	64202	22145	29973	25962	16437	25260	58323	50623	14195	24809	363
DYHEWQASLALSYRL	212		435	246	506	440	702	388	280	194	232	273	338	310	355	328	382
YHEWQASLALSYRLN	213		542	366	606	583	1753	438	415	307	405	353	525	507	466	439	438
HEWQASLALSYRLNM	214		509	300	493	460	1215	418	331	1050	174	299	347	318	374	394	381
EWQASLALSYRLNMF	215		396	386	755	538	4025	385	468	417	215	310	569	544	410	503	400
WQASLALSYRLNMFT	216		730	652	1240	1176	8037	511	809	851	464	436	1163	844	734	823	450
QASLALSYRLNMFTP	217		1457	696	1238	1446	1144	762	820	1281	509	724	659	736	850	828	710
ASLALSYRLNMFTPY	218		1644	1081	1400	1130	1350	1066	1181	1046	973	1058	1159	1483	912	795	717
SLALSYRLNMFTPYI	219		2202	1325	2019	1886	5875	1401	1448	1051	1689	1511	1324	1636	1792	1439	1460
LALSYRLNMFTPYIG	220		3264	1339	1823	1737	8653	1112	1300	822	1211	1493	1134	1495	1529	1360	1243
ALSYRLNMFTPYIGV	221		2257	2013	2176	1863	16004	1209	1094	796	1730	2639	1303	1504	1693	2660	1273
LSYRLNMFTPYIGVK	222		1110	760	2905	1435	23417	8243	731	509	3146	1729	707	1559	1939	2068	867
SYRLNMFTPYIGVKW	223		3866	1941	5491	3840	22788	6124	1766	1318	3130	2722	1640	4515	2566	2245	1865
YRLNMFTPYIGVKWS	224		1875	1067	3851	1777	15874	2901	1097	1076	1658	1752	986	2533	1864	1680	1099
RLNMFTPYIGVKWSR	225		27027	2746	21428	4498	44018	5281	1948	2877	5222	5967	3679	4713	3626	2053	1407
LNMFTPYIGVKWSRA	226		15240	1948	36424	7983	31657	3006	1494	3170	3939	23601	11633	11077	4180	1537	456
NMFTPYIGVKWSRAS	227		25850	1850	25805	3960	48769	4919	1579	3032	4356	12408	10090	14617	3413	2047	579
MFTPYIGVKWSRASF	228		7150	888	8801	1978	23627	1740	882	1156	1822	3995	3077	7904	1646	1023	669
FTPYIGVKWSRASFD	229		8880	1405	5843	1385	21005	2094	669	1579	1409	1570	2471	11549	2030	1507	669
TPYIGVKWSRASFDA	230		10965	5694	14152	3104	16327	1431	1588	3650	2174	17892	14451	14704	3625	1697	486
PYIGVKWSRASFDAD	231		2544	8274	15549	6594	27246	901	2056	1620	1070	22624	13842	8878	3862	1104	462
YIGVKWSRASFDADT	232		448	588	1098	556	1311	486	267	716	138	926	1453	1727	533	376	424
IGVKWSRASFDADTI	233		6538	20052	43227	18243	61471	1895	5946	3675	3772	38114	21921	10368	9017	2398	370
GVKWSRASFDADTIR	234		7812	24134	39233	18419	63422	2600	8294	2950	5246	46023	27015	11886	9394	2953	350
VKWSRASFDADTIRI	235		12210	37402	57760	35797	62739	6394	10659	5567	11005	56640	32261	15717	13942	5698	290
KWSRASFDADTIRIA	236		1506	648	7015	17205	7463	612	545	1100	1432	510	1208	6699	707	694	397
WSRASFDADTIRIAQ	237		591	853	24309	4392	41176	300	275	721	4508	1798	5559	2165	685	554	301
SRASFDADTIRIAQP	238		322	399	23725	5414	34093	537	590	754	3802	1217	6518	994	498	633	289
RASFDADTIRIAQPK	239		14120	4062	51202	21474	43941	3307	8404	6381	4145	536	9898	1722	460	3306	304
ASFDADTIRIAQPKS	240		10287	2077	50310	13976	36001	2353	7290	3268	4987	361	7441	754	251	2499	309
SFDADTIRIAQPKSA	241		9504	1452	47724	10639	30911	1780	6452	3059	4880	321	6532	700	277	2260	296
FDADTIRIAQPKSAT	242		9725	2058	51695	13671	41436	2661	7141	3476	4571	4218	8726	841	286	2595	340
DADTIRIAQPKSATA	243		7311	999	41524	9163	34188	1482	4659	2649	5068	757	7406	617	408	2066	290
ADTIRIAQPKSATAI	244		11378	16187	56021	13406	58821	2454	8853	3550	6054	36723	21932	10936	8918	2947	363
DTIRIAQPKSATAIF	245		8761	27445	43647	21424	59396	4724	13692	5896	8498	51099	28841	13453	12254	4808	379
TIRIAQPKSATAIFD	246		11854	40403	59074	32088	59508	7263	14901	7535	11291	57695	40285	19751	19483	7611	290
IRIAQPKSATAIFDT	247		8446	13156	58901	6644	33891	32849	7306	8967	11142	692	10988	462	472	4030	294
RIAQPKSATAIFDTT	248		587	12191	19913	811	29790	7201	2331	2345	8468	14009	8685	358	471	749	323
IAQPKSATAIFDTTT	249		284	6847	15666	1535	9805	1727	762	1241	5785	6479	5619	3024	2474	689	574
AQPKSATAIFDTTTL	250		1492	2030	5045	1579	2744	530	1029	800	3460	20421	14229	5852	474	600	575
QPKSATAIFDTTTLN	251		3081	801	3859	1274	1032	488	2304	579	2101	16963	13404	4032	364	815	291
PKSATAIFDTTTLNP	252		4378	5494	12478	6993	4337	761	4462	2754	2929	41373	30728	10210	284	3477	307
KSATAIFDTTTLNPT	253		1738	1893	9341	1931	5299	499	3113	680	2311	37906	21252	7062	529	2807	382
SATAIFDTTTLNPTI	254	VD4	5658	33916	45909	31906	61605	3571	12767	4559	9293	45629	38080	20444	12019	4744	341
ATAIFDTTTLNPTIA	255	VD4	1929	13628	16459	7608	57835	725	5642	2443	1867	26019	13953	6816	16764	2796	602
TAIFDTTTLNPTIAG	256	VD4	2938	24369	41948	15180	60035	1770	13874	7486	3488	44065	22414	14916	22961	6535	535
AIFDTTTLNPTIAGA	257	VD4	10112	43518	47823	41066	57734	5778	13432	8597	6906	47644	44787	20031	22720	6612	285
IFDTTTLNPTIAGAG	258	VD4	11171	40750	50843	39011	62736	5064	12820	6608	6050	48325	43630	19583	19964	6628	287
FDTTTLNPTIAGAGD	259	VD4	19093	55902	56752	58808	62233	16161	28099	22515	29879	50252	53670	35482	35652	11886	271
DTTTLNPTIAGAGDV	260	VD4	8515	38849	56360	41879	58233	5574	14513	13291	32656	45993	31451	26804	25185	3831	275
TTTLNPTIAGAGDVK	261	VD4	11520	26387	50781	48321	59802	9859	19230	27959	25664	44908	30643	32831	30158	7254	337
TTLNPTIAGAGDVKT	262	VD4	4445	10276	51909	28993	46184	5243	11332	18075	19915	30579	9809	19347	16717	3950	360
TLNPTIAGAGDVKTG	263	VD4	5289	6974	53241	17951	31021	3777	4966	10432	11013	36233	9342	14474	5580	1978	339
LNPTIAGAGDVKTGA	264	VD4	4298	3840	63984	14244	26293	2376	4330	7889	11311	27015	2706	10584	3280	1527	440
NPTIAGAGDVKTGAE	265	VD4	346	384	13960	673	3009	406	1352	2077	1051	4421	629	6469	1617	739	299
PTIAGAGDVKTGAEG	266	VD4	539	547	56447	2203	6464	1051	445	5323	303	8563	6459	11735	2959	1153	391
TIAGAGDVKTGAEGQ	267	VD4	512	1036	10397	1054	4843	2113	480	1700	447	10119	6758	4522	2131	726	527
IAGAGDVKTGAEGQL	268	VD4	491	408	24182	679	5934	1539	190	8413	412	23989	949	1716	2266	935	289
AGAGDVKTGAEGQLG	269	VD4	332	291	2287	255	390	264	180	321	183	11606	293	403	343	470	292
GAGDVKTGAEGQLGD	270		390	250	1699	247	401	250	184	354	165	13334	324	365	379	429	316
AGDVKTGAEGQLGDT	271		989	470	3301	353	8049	302	260	901	113	31395	637	728	202	558	231
GDVKTGAEGQLGDTM	272		862	308	3042	729	3024	272	2940	784	112	28546	317	876	180	447	239
DVKTGAEGQLGDTMQ	273		3043	359	2494	7758	1076	1502	229	604	168	17206	881	1017	301	505	260
VKTGAEGQLGDTMQI	274		447	271	1349	2717	593	1289	195	376	212	4846	507	606	376	463	298
KTGAEGQLGDTMQIV	275		337	257	4317	4579	794	922	289	1216	162	19314	526	877	302	287	423
TGAEGQLGDTMQIVS	276		305	249	422	3463	304	705	185	192	131	387	317	543	414	488	293
GAEGQLGDTMQIVSL	277		445	555	968	3313	1164	591	220	125	195	1311	1520	748	259	321	268
AEGQLGDTMQIVSLQ	278		498	261	935	1112	1558	285	183	129	175	346	1359	820	210	391	275
EGQLGDTMQIVSLQL	279		380	295	377	675	461	752	241	384	182	295	860	282	312	428	287
GQLGDTMQIVSLQLN	280		386	287	504	4541	3783	516	182	212	212	475	2423	523	423	831	291
NMFTPYIGVKWSRAS	281		25850	1850	25805	3960	48769	4919	1579	3032	4356	12408	10090	14617	3413	2047	579
MFTPYIGVKWSRASF	282		7150	888	8801	1978	23627	1740	882	1156	1822	3995	3077	7904	1646	1023	669
FTPYIGVKWSRASFD	283		8880	1405	5843	1385	21005	2094	669	1579	1409	1570	2471	11549	2030	1507	669
TPYIGVKWSRASFDA	284		10965	5694	14152	3104	16327	1431	1588	3650	2174	17892	14451	14704	3625	1697	486
PYIGVKWSRASFDAD	285		2544	8274	15549	6594	27246	901	2056	1620	1070	22624	13842	8878	3862	1104	462
YIGVKWSRASFDADT	286		448	588	1098	556	1311	486	267	716	138	926	1453	1727	533	376	424
IGVKWSRASFDADTI	287		6538	20052	43227	18243	61471	1895	5946	3675	3772	38114	21921	10368	9017	2398	370
GVKWSRASFDADTIR	288		7812	24134	39233	18419	63422	2600	8294	2950	5246	46023	27015	11886	9394	2953	350
VKWSRASFDADTIRI	289		12210	37402	57760	35797	62739	6394	10659	5567	11005	56640	32261	15717	13942	5698	290
KWSRASFDADTIRIA	290		1506	648	7015	17205	7463	612	545	1100	1432	510	1208	6699	707	694	397
WSRASFDADTIRIAQ	291		591	853	24309	4392	41176	300	275	721	4508	1798	5559	2165	685	554	301
SRASFDADTIRIAQP	292		322	399	23725	5414	34093	537	590	754	3802	1217	6518	994	498	633	289
RASFDADTIRIAQPK	293		14120	4062	51202	21474	43941	3307	8404	6381	4145	536	9898	1722	460	3306	304
ASFDADTIRIAQPKS	294		10287	2077	50310	13976	36001	2353	7290	3268	4987	361	7441	754	251	2499	309
SFDADTIRIAQPKSA	295		9504	1452	47724	10639	30911	1780	6452	3059	4880	321	6532	700	277	2260	296
FDADTIRIAQPKSAT	296		9725	2058	51695	13671	41436	2661	7141	3476	4571	4218	8726	841	286	2595	340
DADTIRIAQPKSATA	297		7311	999	41524	9163	34188	1482	4659	2649	5068	757	7406	617	408	2066	290
ADTIRIAQPKSATAI	298		11378	16187	56021	13406	58821	2454	8853	3550	6054	36723	21932	10936	8918	2947	363
DTIRIAQPKSATAIF	299		8761	27445	43647	21424	59396	4724	13692	5896	8498	51099	28841	13453	12254	4808	379
TIRIAQPKSATAIFD	300		11854	40403	59074	32088	59508	7263	14901	7535	11291	57695	40285	19751	19483	7611	290
IRIAQPKSATAIFDT	301		8446	13156	58901	6644	33891	32849	7306	8967	11142	692	10988	462	472	4030	294
RIAQPKSATAIFDTT	302		587	12191	19913	811	29790	7201	2331	2345	8468	14009	8685	358	471	749	323
IAQPKSATAIFDTTT	303		284	6847	15666	1535	9805	1727	762	1241	5785	6479	5619	3024	2474	689	574
AQPKSATAIFDTTTL	304		1492	2030	5045	1579	2744	530	1029	800	3460	20421	14229	5852	474	600	575
QPKSATAIFDTTTLN	305		3081	801	3859	1274	1032	488	2304	579	2101	16963	13404	4032	364	815	291
PKSATAIFDTTTLNP	306		4378	5494	12478	6993	4337	761	4462	2754	2929	41373	30728	10210	284	3477	307
KSATAIFDTTTLNPT	307		1738	1893	9341	1931	5299	499	3113	680	2311	37906	21252	7062	529	2807	382
SATAIFDTTTLNPTI	308	VD4	5658	33916	45909	31906	61605	3571	12767	4559	9293	45629	38080	20444	12019	4744	341
ATAIFDTTTLNPTIA	309	VD4	1929	13628	16459	7608	57835	725	5642	2443	1867	26019	13953	6816	16764	2796	602
TAIFDTTTLNPTIAG	310	VD4	2938	24369	41948	15180	60035	1770	13874	7486	3488	44065	22414	14916	22961	6535	535
AIFDTTTLNPTIAGA	311	VD4	10112	43518	47823	41066	57734	5778	13432	8597	6906	47644	44787	20031	22720	6612	285
IFDTTTLNPTIAGAG	312	VD4	11171	40750	50843	39011	62736	5064	12820	6608	6050	48325	43630	19583	19964	6628	287
FDTTTLNPTIAGAGD	313	VD4	19093	55902	56752	58808	62233	16161	28099	22515	29879	50252	53670	35482	35652	11886	271
DTTTLNPTIAGAGDV	314	VD4	8515	38849	56360	41879	58233	5574	14513	13291	32656	45993	31451	26804	25185	3831	275
TTTLNPTIAGAGDVK	315	VD4	11520	26387	50781	48321	59802	9859	19230	27959	25664	44908	30643	32831	30158	7254	337
TTLNPTIAGAGDVKA	316	VD4	12579	18974	47212	35888	56151	9576	12947	22996	20910	24375	25131	25467	21865	6059	277
TLNPTIAGAGDVKAS	317	VD4	9654	14308	55527	31241	48609	7148	9318	12015	33441	24573	21843	20567	7225	2561	224
LNPTIAGAGDVKASA	318	VD4	5345	5309	52576	13291	27186	1999	4744	7747	22907	24819	3955	12061	2475	1111	231
NPTIAGAGDVKASAE	319	VD4	735	382	44249	5874	13946	887	3990	4538	8032	10830	451	7895	1934	1379	225
PTIAGAGDVKASAEG	320	VD4	235	160	44937	738	6040	881	506	5650	196	7588	245	7956	2085	1404	229
TIAGAGDVKASAEGQ	321	VD4	312	166	33884	233	4598	724	181	3280	151	8024	203	9821	1822	788	240
IAGAGDVKASAEGQL	322	VD4	294	157	24631	223	5102	724	167	4906	154	7302	237	2672	1653	818	255
AGAGDVKASAEGQLG	323	VD4	472	166	10119	378	1392	279	299	407	151	1860	222	851	637	445	237
GAGDVKASAEGQLGD	324		279	162	2777	247	1149	251	167	417	173	4120	263	380	293	388	229
AGDVKASAEGQLGDT	325		330	225	2470	326	1834	263	272	375	296	2338	400	512	319	478	220
GDVKASAEGQLGDTM	326		289	175	3493	315	1189	255	203	408	195	3169	296	319	292	438	231
DVKASAEGQLGDTMQ	327		592	454	3200	6951	11332	1260	958	612	625	1060	1046	1194	1068	1472	227
VKASAEGQLGDTMQI	328		313	167	3160	5168	888	973	179	354	188	1601	249	745	274	388	245
KASAEGQLGDTMQIV	329		446	170	2743	5005	808	923	180	333	159	1069	181	650	261	380	219
ASAEGQLGDTMQIVS	330		536	161	413	3771	277	762	164	120	164	208	183	537	265	334	250
SAEGQLGDTMQIVSL	331		451	174	410	2457	575	560	189	125	219	250	302	499	317	397	246
AEGQLGDTMQIVSLQ	332		498	261	935	1112	1558	285	183	129	175	346	1359	820	210	391	275
EGQLGDTMQIVSLQL	333		380	295	377	675	461	752	241	384	182	295	860	282	312	428	287
GQLGDTMQIVSLQLN	334		386	287	504	4541	3783	516	182	212	212	475	2423	523	423	831	291
NMFTPYIGVKWSRAS	335		25850	1850	25805	3960	48769	4919	1579	3032	4356	12408	10090	14617	3413	2047	579
MFTPYIGVKWSRASF	336		7150	888	8801	1978	23627	1740	882	1156	1822	3995	3077	7904	1646	1023	669
FTPYIGVKWSRASFD	337		8880	1405	5843	1385	21005	2094	669	1579	1409	1570	2471	11549	2030	1507	669
TPYIGVKWSRASFDS	338		31494	5515	9741	1472	11127	1266	722	2669	7076	1571	9812	20405	3202	1370	412
PYIGVKWSRASFDSD	339		3486	1513	4316	1030	4158	1128	417	1681	1881	1014	2164	15961	1507	646	494
YIGVKWSRASFDSDT	340		2615	2988	3446	921	2114	755	343	1362	2674	683	3801	17654	997	403	402
IGVKWSRASFDSDTI	341		1220	507	2409	966	5625	669	419	884	746	413	1846	8231	588	464	335
GVKWSRASFDSDTIR	342		3962	1722	3491	1245	15058	681	318	1901	4565	377	2280	11058	609	379	354
VKWSRASFDSDTIRI	343		434	237	720	403	605	329	168	153	304	272	419	599	255	293	282
KWSRASFDSDTIRIA	344		1644	559	4826	13263	4620	513	321	894	2270	396	836	6801	445	384	404
WSRASFDSDTIRIAQ	345		1076	629	23783	6736	38507	616	1273	1402	6538	422	5713	1700	1046	1524	322
SRASFDSDTIRIAQP	346		490	251	31947	9118	42780	827	618	1272	6340	323	6498	818	467	986	349
RASFDSDTIRIAQPR	347		10326	3695	58041	20265	43376	685	6227	1914	6024	479	6927	1655	183	2173	262
ASFDSDTIRIAQPRL	348		11958	3963	54216	20919	36137	660	6166	1686	5397	475	6135	1916	199	2156	243
SFDSDTIRIAQPRLV	349		10243	3983	44617	18302	37700	9996	5384	6991	4915	555	6538	2231	293	2321	286
FDSDTIRIAQPRLVT	350		8443	3390	53933	15693	24863	9897	4533	8120	4669	351	5753	1423	220	1711	268
DSDTIRIAQPRLVTP	351		10904	4067	61884	19158	41004	18639	5987	9890	6538	424	7913	1745	248	2377	247
SDTIRIAQPRLVTPV	352		12231	5318	44551	6422	39961	16731	7595	12918	6777	490	7659	3099	219	2823	207
DTIRIAQPRLVTPVV	353		9813	4622	60634	5894	39207	19395	7344	12877	6150	416	7148	3119	191	3030	186
TIRIAQPRLVTPVVD	354		8123	3339	51737	5132	30110	21340	977	11396	6811	282	5602	1911	155	2322	166
IRIAQPRLVTPVVDI	355		7392	2150	60703	4666	2274	20713	1400	8775	3543	477	1543	2347	984	2325	440
RIAQPRLVTPVVDIT	356		324	301	26893	4014	1377	12821	429	6960	1468	155	1262	13137	824	361	583
IAQPRLVTPVVDITT	357		362	180	2218	6692	1725	3039	278	222	217	160	2129	12914	767	376	1871
AQPRLVTPVVDITTL	358		402	201	300	14358	487	507	180	152	188	207	1825	8196	639	334	270
QPRLVTPVVDITTLN	359		533	201	461	12477	975	788	221	3027	220	196	2163	4302	461	389	264
PRLVTPVVDITTLNP	360		1475	5170	566	23302	39245	6957	13370	11475	2048	227	21095	18203	2174	1385	271
RLVTPVVDITTLNPT	361		3749	8581	862	21740	63326	4465	8093	8443	4984	240	25494	27818	5758	3994	365
LVTPVVDITTLNPTI	362	VD4	7525	15946	28049	19335	55452	4318	8003	5702	11678	19769	29524	19185	6800	3314	254
VTPVVDITTLNPTIA	363	VD4	3945	13179	13508	15340	34392	2826	4104	2089	9367	12400	20844	12419	8086	1660	248
TPVVDITTLNPTIAG	364	VD4	1925	2140	1772	1167	398	3831	6360	3260	12767	12911	4197	931	396	186	328
PVVDITTLNPTIAGC	365	VD4	7745	36091	50236	30990	62279	7899	8924	6609	17144	31954	37642	28300	13291	4995	361
VVDITTLNPTIAGCG	366	VD4	4017	29816	43487	25571	61562	5021	5916	4890	14011	26599	35144	26859	11190	5079	354
VDITTLNPTIAGCGS	367	VD4	13929	43934	56807	52622	61967	14048	21416	15325	18207	34394	55904	38907	18560	6973	428
DITTLNPTIAGCGSV	368	VD4	12889	27121	46458	32570	57997	9948	12306	12762	12971	27005	25049	21384	14969	5591	333
ITTLNPTIAGCGSVA	369	VD4	9657	22592	57209	27628	62472	8477	13684	14950	12611	28962	28679	23865	15273	4256	1794
TTLNPTIAGCGSVAG	370	VD4	3566	9250	36471	18711	40527	4173	5479	5101	6342	19608	9654	10788	10563	2341	247
TLNPTIAGCGSVAGA	371	VD4	5154	7813	39077	12878	25089	4432	4062	3548	5149	20754	10069	9174	5599	1436	220
LNPTIAGCGSVAGAN	372	VD4	3176	4080	40390	10120	27664	2384	2491	2902	4152	24509	3547	5436	1003	2619	214
NPTIAGCGSVAGANT	373	VD4	321	535	2587	1263	1175	532	2546	1588	401	1384	1574	306	581	253	225
PTIAGCGSVAGANTE	374	VD4	418	565	346	1648	3988	679	763	462	346	572	2160	368	1183	711	231
TIAGCGSVAGANTEG	375	VD4	284	387	248	212	264	437	164	131	177	211	1575	233	525	391	263
IAGCGSVAGANTEGQ	376	VD4	304	532	232	210	312	465	148	125	134	201	1850	191	973	332	245
AGCGSVAGANTEGQI	377	VD4	303	267	290	214	250	300	155	121	160	238	1992	295	1052	210	259
GCGSVAGANTEGQIS	378	VD4	353	161	343	225	277	430	151	211	154	163	2064	206	972	199	260
CGSVAGANTEGQISD	379		298	187	302	250	393	280	165	146	180	250	2207	341	950	337	265
GSVAGANTEGQISDT	380		373	275	314	479	1795	248	253	165	252	313	2293	312	1098	478	238
SVAGANTEGQISDTM	381		345	149	421	220	407	277	165	133	205	471	1177	314	740	405	262
VAGANTEGQISDTMQ	382		367	144	327	2217	424	983	159	131	234	305	283	489	271	290	225
AGANTEGQISDTMQI	383		490	154	423	1698	329	818	160	131	201	254	228	353	277	321	230
GANTEGQISDTMQIV	384		397	174	479	1574	542	752	178	139	236	292	340	418	288	361	249
ANTEGQISDTMQIVS	385		382	219	462	1694	406	674	186	121	287	364	334	448	325	413	248
NTEGQISDTMQIVSL	386		400	195	385	516	330	413	176	110	263	284	283	316	284	343	253
TEGQISDTMQIVSLQ	387		428	172	360	246	338	282	159	156	278	337	375	321	287	361	253
EGQISDTMQIVSLQL	388		708	310	401	245	263	515	166	161	402	384	774	338	241	210	260
GQISDTMQIVSLQLN	389		308	249	596	428	348	773	183	224	310	327	1184	359	429	388	265
NMFTPYIGVKWSRAS	390		25850	1850	25805	3960	48769	4919	1579	3032	4356	12408	10090	14617	3413	2047	579
MFTPYIGVKWSRASF	391		7150	888	8801	1978	23627	1740	882	1156	1822	3995	3077	7904	1646	1023	669
FTPYIGVKWSRASFD	392		8880	1405	5843	1385	21005	2094	669	1579	1409	1570	2471	11549	2030	1507	669
TPYIGVKWSRASFDS	393		31494	5515	9741	1472	11127	1266	722	2669	7076	1571	9812	20405	3202	1370	412
PYIGVKWSRASFDSN	394		5446	3040	6357	1325	5792	1072	509	3292	4668	1304	3997	17787	1410	3887	497
YIGVKWSRASFDSNT	395		6183	5554	5925	1379	8049	863	538	1255	4220	936	5731	15006	1109	363	410
IGVKWSRASFDSNTI	396		2947	937	2748	883	11946	659	368	1068	4272	316	1503	9578	375	273	313
GVKWSRASFDSNTIR	397		5838	2286	4312	1865	22856	822	514	2141	5937	527	2278	13419	507	312	462
VKWSRASFDSNTIRI	398		438	209	730	517	1333	338	183	523	250	218	509	1136	186	261	340
KWSRASFDSNTIRIA	399		2427	958	4441	1489	16880	856	534	1118	5726	537	579	5371	422	402	567
WSRASFDSNTIRIAQ	400		319	193	593	495	1258	279	183	125	193	323	292	324	239	433	294
SRASFDSNTIRIAQP	401		330	262	22705	1233	17249	798	417	406	5246	284	4468	519	250	277	264
RASFDSNTIRIAQPK	402		11218	3620	57562	7810	26735	4411	5386	6953	6771	1454	6491	1249	907	3309	298
ASFDSNTIRIAQPKL	403		10561	3189	39479	7710	17827	3701	6129	5217	6427	528	6530	1190	310	3462	259
SFDSNTIRIAQPKLA	404		10928	2668	59748	7888	17131	15875	6092	10140	6743	527	6374	945	531	3649	266
FDSNTIRIAQPKLAK	405		12855	4316	45929	7351	29107	28539	8513	14007	7347	681	7598	1576	388	3801	319
DSNTIRIAQPKLAKP	406		12351	3693	58252	7003	19897	18898	7362	13986	6652	569	6733	950	294	3556	244
SNTIRIAQPKLAKPV	407		12393	4124	59966	7985	19465	27681	8447	17668	7213	639	6060	1062	454	4065	367
NTIRIAQPKLAKPVV	408		11376	3865	61142	7104	19372	22701	6946	13939	7664	645	5303	1100	607	3891	859
TIRIAQPKLAKPVVD	409		7269	1836	54282	5924	23455	16687	3332	12711	6095	277	4704	344	198	2859	167
IRIAQPKLAKPVVDI	410		9316	1434	62992	5976	5239	19166	5375	11653	2784	334	1547	2832	1527	4470	598
RIAQPKLAKPVVDIT	411		324	957	21596	11686	3830	10390	4477	2050	923	286	2140	21937	1914	1612	1032
IAQPKLAKPVVDITT	412		666	392	4420	19093	1625	3618	253	224	176	247	953	9321	1912	346	3173
AQPKLAKPVVDITTL	413		278	431	2859	19529	2618	4418	306	2908	241	306	2713	18093	2407	347	916
QPKLAKPVVDITTLN	414		320	517	2156	19312	2880	3535	1163	6581	312	350	8377	17195	2163	756	904
PKLAKPVVDITTLNP	415		1099	5651	2195	23056	23436	5483	10612	9451	2698	303	16866	18693	1383	2442	798
KLAKPVVDITTLNPT	416		3969	7971	2700	29456	56357	6614	9918	11821	4180	327	18294	22142	5204	5328	839
LAKPVVDITTLNPTI	417	VD4	12172	38324	45671	35873	58612	6825	10515	13214	15177	30454	40917	34289	13490	5487	320
AKPVVDITTLNPTIA	418	VD4	3860	31485	36255	22386	51384	6277	10691	5366	8150	22807	24919	21739	10856	4176	293
KPVVDITTLNPTIAG	419	VD4	6068	31753	39514	39285	59320	11046	16711	6604	10870	27894	41166	26673	14897	4430	253
PVVDITTLNPTIAGC	420	VD4	7745	36091	50236	30990	62279	7899	8924	6609	17144	31954	37642	28300	13291	4995	361
VVDITTLNPTIAGCG	421	VD4	4017	29816	43487	25571	61562	5021	5916	4890	14011	26599	35144	26859	11190	5079	354
VDITTLNPTIAGCGS	422	VD4	13929	43934	56807	52622	61967	14048	21416	15325	18207	34394	55904	38907	18560	6973	428
DITTLNPTIAGCGSV	423	VD4	12889	27121	46458	32570	57997	9948	12306	12762	12971	27005	25049	21384	14969	5591	333
ITTLNPTIAGCGSVV	424	VD4	7102	19407	41145	29259	56702	10240	9878	6669	9878	25076	21640	15624	13652	2675	955
TTLNPTIAGCGSVVA	425	VD4	5752	6133	19714	22844	63987	7077	9571	8071	4797	15664	9502	4676	14041	2646	280
TLNPTIAGCGSVVAA	426	VD4	3804	9596	47355	14236	57200	5677	6108	5448	5466	28479	10713	10867	11166	1937	219
LNPTIAGCGSVVAAN	427	VD4	1942	5123	31411	9327	22687	2739	4344	4879	4550	17925	3373	6799	1741	1185	233
NPTIAGCGSVVAANS	428	VD4	246	613	3729	1404	3955	471	3552	2778	568	2459	458	911	351	261	239
PTIAGCGSVVAANSE	429	VD4	239	250	493	350	405	400	169	373	178	309	326	509	417	330	260
TIAGCGSVVAANSEG	430	VD4	245	271	436	390	524	391	171	245	225	207	353	462	404	408	242
IAGCGSVVAANSEGQ	431	VD4	235	198	405	1229	432	453	182	1399	183	310	619	643	668	253	256
AGCGSVVAANSEGQI	432	VD4	317	182	335	1462	1127	360	239	710	215	316	663	517	711	219	247
GCGSVVAANSEGQIS	433	VD4	354	198	370	246	361	270	176	135	212	194	358	372	322	331	256
CGSVVAANSEGQISD	434		311	174	347	228	383	262	161	131	237	275	455	314	313	217	251
GSVVAANSEGQISDT	435		368	144	487	235	667	313	172	217	196	224	346	225	268	342	215
SVVAANSEGQISDTM	436		321	140	592	328	520	399	160	207	189	378	239	188	375	352	223
VVAANSEGQISDTMQ	437		361	148	501	2563	445	937	166	152	207	410	249	570	328	379	235
VAANSEGQISDTMQI	438		335	151	336	2840	337	849	165	225	195	305	345	579	364	362	237
AANSEGQISDTMQIV	439		310	178	414	2525	266	796	169	155	220	285	463	511	279	408	235
ANSEGQISDTMQIVS	440		326	250	420	2152	577	729	224	255	363	310	569	816	409	515	267
NSEGQISDTMQIVSL	441		407	242	317	933	802	522	269	172	518	472	444	468	528	568	303
SEGQISDTMQIVSLQ	442		289	310	457	1264	403	592	225	145	352	386	5557	625	454	493	287
EGQISDTMQIVSLQL	443		708	310	401	245	263	515	166	161	402	384	774	338	241	210	260
GQISDTMQIVSLQLN	444		308	249	596	428	348	773	183	224	310	327	1184	359	429	388	265
